# Supplementary material for: Clinical and Bacterial Characteristics Associated with Glove and Gown Contamination by Carbapenem-Resistant Klebsiella pneumoniae in the Health Care Setting
Source: Microbiol Spectr. 2023 Jun 8;11(4):e01775-23. doi: 10.1128/spectrum.01775-23 (PMC10434059; doi:10.1128/spectrum.01775-23)
Supplement: Supplemental file 1 — Data Set S1. Download spectrum.01775-23-s0002.xlsx, XLSX file, 0.1 MB [file spectrum.01775-23-s0002.xlsx]

## Sheet: CRKp genomes
Characteristics of the carbapenem-resistant K. pneumoniae (CRKp) isolates analyzed in this study
Isolate Characteristics								Genome Characteristics											Assembly Characteristics
Isolate	Transmission	Hospital	ICU Status	Culture Type	Culture Source	Observation Date		MLST	Clonal Group (CG)	wzi	O Locus	K Locus	Yersiniabactin	YbST	Colibactin	CbST	KPC		No. of Contigs	Genome Size (bp)	% GC	N50	Reads	Bases	Seq Cov	Sequencing Reads Accession	Assembly Accession
CRE605	High	California (CA)	non-ICU	Clinical	other	07/25/2017		ST258	CG258	154	O1/O2v2	KL107	-	-	-	0	KPC-3		109	5501106	57.26	138343	4592840	693518840	126.069	SRR11819405	JABKMT000000000
CRE614	High	California (CA)	non-ICU	Clinical	wound	05/01/2018		ST258	CG258	154	O1/O2v2	KL107	-	-	-	0	KPC-3		131	5803510	56.89	126085	3732246	563569146	97.1083	SRR11819399	JABKMK000000000
CRE130	High	Maryland Hospital A (MD-A)	non-ICU	Surveillance	perirectal surveillance swab	05/14/2018		ST17	CG17/20	82	O1/O2v2	KL38	-	-	-	0	KPC-3		50	5215162	57.51	274794	3675954	555069054	106.434	SRR11819340	JABKQN000000000
CRE150	High	Maryland Hospital A (MD-A)	ICU	Clinical	sputum	09/10/2018		ST551	-	18	O1/O2v1	KL10	-	-	-	0			75	5345389	57.26	168264	3211898	484996598	90.7318	SRR11819326	JABKQB000000000
CRE32	High	Maryland Hospital A (MD-A)	ICU	Clinical	urine	06/09/2016		ST48	-	167	O1/O2v1	KL124	ybt 0; ICEKp10	227-1LV	clb 3	17-2LV	KPC-3		65	5576882	57.18	302243	5123186	773601086	138.716	SRR11819296	JABKOZ000000000
CRE81	High	Maryland Hospital A (MD-A)	ICU	Clinical	sputum	05/23/2017		ST258	CG258	168	O5	KL25	ybt 17; ICEKp10	251	clb 3	62-1LV	KPC-79*		112	5768504	57.02	137349	4310056	650818456	112.823	SRR11819358	JABKLC000000000
CRE20	High	Maryland Hospital B (MD-B)	ICU	Clinical	sputum	04/18/2016		ST258	CG258	154	O1/O2v2	KL107	-	-	-	0	KPC-3		128	5871775	56.68	130129	2804488	423477688	72.1209	SRR11819304	JABKPH000000000
CRE513	High	New York (NY)	non-ICU	Clinical	sputum	05/02/2017		ST11	CG258	64	O1/O2v1	KL64	ybt 9; ICEKp3	503	-	0	KPC-2		100	5545791	57.3	104423	2690874	406321974	73.2667	SRR11819274	JABKOF000000000
CRE523	High	New York (NY)	ICU	Clinical	blood	09/20/2017		ST17	CG17/20	ND	ND	KL169	ybt 25; ICEKp2	428-3LV	-	0			195	5318358	57.3	50661	2246130	339165630	63.7726	SRR11819267	JABKNZ000000000
CRE532	High	New York (NY)	ICU	Clinical	blood	02/26/2018		ST307	-	173	O1/O2v2	KL102	-	-	-	0			66	5498302	57.26	203990	3056518	461534218	83.9412	SRR11819263	JABKNT000000000
CRE552-1	High	New York (NY)	ICU	Clinical	urine	03/18/2019		ST307	-	173	O1/O2v2	KL102	-	-	-	0	KPC-2		80	5684097	56.88	266918	7027972	1061223772	186.701	SRR11819422	JABKNJ000000000
CRE554	High	New York (NY)	non-ICU	Clinical	urine	04/08/2019		ST307	-	173	O1/O2v2	KL102	-	-	-	0	KPC-2		75	5691684	56.86	214658	4165664	629015264	110.515	SRR11819419	JABKNF000000000
CRE738	High	Pennsylvania (PA)	ICU	Surveillance	perirectal surveillance swab	04/10/2019		ST268	-	95	O1/O2v1	KL20	ybt 10; ICEKp4	383-1LV	-	0	KPC-3		171	5967371	56.69	131088	5295586	799633486	134.001	SRR11819368	JABKLL000000000
CRE600	Intermediate	California (CA)	non-ICU	Clinical	wound	01/01/2017		ST258	CG258	154	O1/O2v2	KL107	-	-	-	0	KPC-3		111	5483643	57.23	129409	5061008	764212208	139.362	SRR11819411	JABKMY000000000
CRE603-2	Intermediate	California (CA)	non-ICU	Clinical	other	04/13/2017		ST11	CG258	ND	OL104	ND	-	-	-	0			158	5825460	56.76	159206	6972848	1052900048	180.741	SRR11819408	JABKMV000000000
CRE604	Intermediate	California (CA)	non-ICU	Clinical	urine	05/04/2017		ST258	CG258	29	O1/O2v2	KL106	-	-	-	0	KPC-2		81	5402103	57.36	159879	5326934	804367034	148.899	SRR11819406	JABKMU000000000
CRE609	Intermediate	California (CA)	ICU	Clinical	urine	10/24/2017		ST258	CG258	154	O1/O2v2	KL107	-	-	-	0	KPC-3		179	5670812	57.16	89517	2216282	334658582	59.0142	SRR11819402	JABKMQ000000000
CRE611	Intermediate	California (CA)	non-ICU	Clinical	wound	03/15/2018		ST15	CG15	16	O1/O2v1	KL16	ybt unknown	-	-	0	KPC-3		116	5733952	57.07	125008	5623276	849114676	148.085	SRR11819398	JABKMN000000000
CRE103	Intermediate	Maryland Hospital A (MD-A)	ICU	Clinical	urine	10/30/2017		ST268	-	95	O1/O2v1	ND	ybt 10; ICEKp4	383-1LV	-	0	KPC-3		278	6142035	56.42	76586	4786886	722819786	117.684	SRR11819339	JABKRE000000000
CRE106	Intermediate	Maryland Hospital A (MD-A)	ICU	Clinical	sputum	02/19/2018		ST299	-	7	O1/O2v1	KL7	ybt 17; ICEKp10	269-2LV	clb 3	19-1LV	KPC-3		74	5603988	57.09	159907	3082674	465483774	83.0629	SRR11819328	JABKRD000000000
CRE113	Intermediate	Maryland Hospital A (MD-A)	ICU	Surveillance	perirectal surveillance swab	11/07/2017		ST6006	-	173	O1/O2v2	KL102	ybt 16; ICEKp12	294	-	0			57	5414342	57.32	178104	3147314	475244414	87.7751	SRR11819287	JABKQZ000000000
CRE117	Intermediate	Maryland Hospital A (MD-A)	ICU	Clinical	sputum	01/08/2018		ST6005	-	ND	O3b	KL74	ybt 9; ICEKp3	183-1LV	-	0	KPC-3		79	5583420	57.16	172798	4427368	668532568	119.735	SRR11819425	JABKQW000000000
CRE123	Intermediate	Maryland Hospital A (MD-A)	ICU	Surveillance	perirectal surveillance swab	02/28/2018		ST15	CG15	93	O1/O2v1	ND	-	-	-	0			85	5534789	57.11	166121	6420002	969420302	175.15	SRR11819380	JABKQS000000000
CRE141	Intermediate	Maryland Hospital A (MD-A)	ICU	Clinical	other	07/09/2018		ST515	-	173	O1/O2v2	KL102	-	-	-	0			62	5435494	57.24	206824	6571204	992251804	182.55	SRR11819333	JABKQH000000000
CRE145	Intermediate	Maryland Hospital A (MD-A)	ICU	Clinical	other	07/24/2018		ST1476	-	186	O1/O2v2	KL2	-	-	-	0			133	5167876	57.5	90265	4278318	646026018	125.008	SRR11819331	JABKQF000000000
CRE153	Intermediate	Maryland Hospital A (MD-A)	ICU	Surveillance	perirectal surveillance swab	10/01/2018		ST35	-	187	O4	KL27	-	-	-	0	KPC-3		59	5626629	57.04	179498	2846606	429837506	76.3934	SRR11819323	JABKPY000000000
CRE173	Intermediate	Maryland Hospital A (MD-A)	non-ICU	Clinical	urine	02/18/2019		ST258	CG258	154	O1/O2v2	KL107	-	-	-	0	KPC-2		107	5556396	57.28	141699	2227352	336330152	60.5303	SRR11819310	JABKPN000000000
CRE181	Intermediate	Maryland Hospital A (MD-A)	non-ICU	Clinical	urine	04/01/2019		ST20	CG17/20	84	O1/O2v2	KL28	-	-	-	0	KPC-3		81	5674968	56.85	278457	3563208	538044408	94.8101	SRR11819311	JABKPK000000000
CRE190	Intermediate	Maryland Hospital A (MD-A)	ICU	Clinical	other	05/28/2019		ST258	CG258	154	O1/O2v2	KL107	-	-	-	0	KPC-2		97	5604423	57.21	137362	3457958	522151658	93.1678	SRR11819305	JABKPI000000000
CRE24	Intermediate	Maryland Hospital A (MD-A)	ICU	Surveillance	perirectal surveillance swab	05/03/2016		ST442	-	118	O1/O2v2	KL146	-	-	-	0	KPC-3		91	5412666	57.22	167229	2342132	353661932	65.3397	SRR11819300	JABKPE000000000
CRE30	Intermediate	Maryland Hospital A (MD-A)	ICU	Clinical	sputum	06/06/2016		ST340	CG258	56	O3b	KL55	-	-	-	0	KPC-3		146	5810981	56.7	101200	5481718	827739418	142.444	SRR11819298	JABKPB000000000
CRE34	Intermediate	Maryland Hospital A (MD-A)	ICU	Surveillance	perirectal surveillance swab	07/11/2016		ST258	CG258	154	O1/O2v2	KL107	ybt 16; ICEKp12	294	-	0	KPC-3		119	5670744	56.97	141678	3740894	564874994	99.6121	SRR11819292	JABKOX000000000
CRE47	Intermediate	Maryland Hospital A (MD-A)	ICU	Clinical	sputum	09/28/2016		ST442	-	118	O1/O2v2	KL146	-	-	-	0	KPC-3		93	5427661	57.22	155005	2542542	383923842	70.7347	SRR11819286	JABKOR000000000
CRE58-1	Intermediate	Maryland Hospital A (MD-A)	non-ICU	Surveillance	perirectal surveillance swab	01/03/2017		ST2543	-	63	O1/O2v2	KL63	-	-	-	0	KPC-3		119	5753373	56.64	172630	13231906	1998017806	347.278	SRR11819417	JABKND000000000
CRE59	Intermediate	Maryland Hospital A (MD-A)	ICU	Clinical	urine	01/04/2017		ST6005	-	ND	O3b	KL74	ybt 9; ICEKp3	183-1LV	-	0	KPC-3		112	5682154	57.08	96363	2370772	357986572	63.0019	SRR11819414	JABKNB000000000
CRE67	Intermediate	Maryland Hospital A (MD-A)	non-ICU	Surveillance	perirectal surveillance swab	02/22/2017		ST11	CG258	75	O1/O2v2	KL105	ybt 10; ICEKp4 (truncated)	26-1LV	-	0	KPC-3		207	5542315	57.24	55878	1525722	230384022	41.5682	SRR11819389	JABKMF000000000
CRE7	Intermediate	Maryland Hospital A (MD-A)	ICU	Surveillance	perirectal surveillance swab	02/08/2016		ST6005	-	ND	O3b	KL74	ybt 9; ICEKp3	183-1LV	-	0	KPC-3		138	5791407	57	205017	4217974	636914074	109.976	SRR11819387	JABKMC000000000
CRE74	Intermediate	Maryland Hospital A (MD-A)	ICU	Clinical	blood	04/10/2017		ST15	CG15	93	O1/O2v1	KL112	ybt 10; ICEKp4	16	-	0			93	5593081	57.04	165617	4476150	675898650	120.845	SRR11819366	JABKLK000000000
CRE86	Intermediate	Maryland Hospital A (MD-A)	ICU	Surveillance	perirectal surveillance swab	07/11/2017		ST20	CG17/20	84	O1/O2v2	KL28	-	-	-	0	KPC-3		70	5425061	57.26	211387	5824788	879542988	162.126	SRR11819355	JABKKZ000000000
CRE87	Intermediate	Maryland Hospital A (MD-A)	ICU	Clinical	urine	07/24/2017		ST258	CG258	154	O1/O2v1	KL107	ybt 10; ICEKp4	16-1LV	-	0	KPC-3		112	5746117	57.05	152721	5003466	755523366	131.484	SRR11819354	JABKKY000000000
CRE88	Intermediate	Maryland Hospital A (MD-A)	non-ICU	Clinical	sputum	08/08/2017		ST11	CG258	75	O1/O2v2	KL105	ybt 10; ICEKp4 (truncated)	26-1LV	-	0	KPC-3		84	5386514	57.42	152204	2405710	363262210	67.4392	SRR11819353	JABKKX000000000
CRE94	Intermediate	Maryland Hospital A (MD-A)	non-ICU	Clinical	urine	08/22/2017		ST258	CG258	154	O1/O2v2	KL107	ybt 10; ICEKp4	28	-	0	KPC-2		268	5724317	57.19	48266	1980914	299118014	52.2539	SRR11819351	JABKKV000000000
CRE13	Intermediate	Maryland Hospital B (MD-B)	ICU	Clinical	urine	03/10/2016		ST258	CG258	154	O1/O2v2	KL107	-	-	-	0	KPC-2		113	5641614	57.18	142737	2244874	338975974	60.0849	SRR11819341	JABKQO000000000
CRE157-1	Intermediate	Maryland Hospital B (MD-B)	non-ICU	Clinical	wound	11/12/2018		ST6005	-	ND	O3b	KL74	ybt 9; ICEKp3	183-1LV	-	0	KPC-3		91	5711541	56.95	154232	5472854	826400954	144.69	SRR11819322	JABKPX000000000
CRE16	Intermediate	Maryland Hospital B (MD-B)	ICU	Clinical	sputum	03/21/2016		ST258	CG258	154	O1/O2v2	KL107	ybt 17; ICEKp10	293	clb 3	52	KPC-3		124	5745702	57.06	129809	3656228	552090428	96.0875	SRR11819318	JABKPU000000000
CRE22	Intermediate	Maryland Hospital B (MD-B)	ICU	Clinical	wound	04/22/2016		ST16	CG17/20	50	O3b	KL51	ybt 10; ICEKp4	91-1LV	-	0	KPC-2		73	5578222	57.27	220417	3028158	457251858	81.9709	SRR11819301	JABKPF000000000
CRE33	Intermediate	Maryland Hospital B (MD-B)	ICU	Clinical	urine	06/10/2016		ST3727	-	94	O1/O2v1	KL62	-	-	-	0	KPC-3		62	5430407	57.2	175972	3976208	600407408	110.564	SRR11819293	JABKOY000000000
CRE45	Intermediate	Maryland Hospital B (MD-B)	ICU	Surveillance	perirectal surveillance swab	09/13/2016		ND	-	9	O1/O2v2	KL9	-	-	-	0	KPC-3		134	5637638	56.8	124115	2952834	445877934	79.0895	SRR11819288	JABKOS000000000
CRE5	Intermediate	Maryland Hospital B (MD-B)	non-ICU	Clinical	urine	02/03/2016		ST11	CG258	27	O1/O2v2	KL27	-	-	-	0	KPC-3		88	5393453	57.36	119183	5018170	757743670	140.493	SRR11819284	JABKOP000000000
CRE64	Intermediate	Maryland Hospital B (MD-B)	ICU	Clinical	wound	02/01/2017		ST15	CG15	93	O1/O2v1	KL112	ybt 10; ICEKp4	16	-	0			84	5681682	56.95	156740	3825874	577706974	101.679	SRR11819393	JABKMH000000000
CRE71	Intermediate	Maryland Hospital B (MD-B)	non-ICU	Clinical	wound	03/16/2017		ST36	-	173	O1/O2v2	KL102	-	-	-	0	KPC-3		94	5491715	57.26	149074	4423930	668013430	121.64	SRR11819379	JABKLV000000000
CRE99	Intermediate	Maryland Hospital B (MD-B)	ICU	Clinical	wound	10/09/2017		ST48	-	167	O1/O2v1	KL124	ybt 0; ICEKp10	227-1LV	clb 3	17-2LV	KPC-3		79	5579237	57.2	238541	4753080	717715080	128.64	SRR11819347	JABKKS000000000
CRE502	Intermediate	New York (NY)	ICU	Clinical	other	02/08/2017		ST258	CG258	168	O5	KL25	ybt 17; ICEKp10	251	clb 3	62	KPC-2		99	5720746	57.06	152205	4322928	652762128	114.104	SRR11819280	JABKOL000000000
CRE510	Intermediate	New York (NY)	ICU	Clinical	sputum	04/20/2017		ST258	CG258	29	O1/O2v2	KL106	-	-	-	0	KPC-2		100	5614720	57.17	149386	2442540	368823540	65.6887	SRR11819275	JABKOG000000000
CRE516	Intermediate	New York (NY)	non-ICU	Clinical	urine	06/06/2017		ST258	CG258	154	O1/O2v2	KL107	ybt 17; ICEKp10	289	clb 3	52	KPC-3		179	5771036	57.03	73260	6615418	998928118	173.093	SRR11819270	JABKOD000000000
CRE517	Intermediate	New York (NY)	ICU	Clinical	urine	06/08/2017		ST42	-	29	O1/O2v2	KL106	-	-	-	0			145	5786243	56.7	94355	5359426	809273326	139.862	SRR11819269	JABKOC000000000
CRE522	Intermediate	New York (NY)	non-ICU	Clinical	urine	09/06/2017		ST15	CG15	24	O1/O2v1	KL24	ybt 10; ICEKp4	28	-	0	KPC-3		137	5919582	56.62	121689	3229644	487676244	82.3836	SRR11819271	JABKOA000000000
CRE525	Intermediate	New York (NY)	non-ICU	Clinical	sputum	10/09/2017		ST231	-	104	O1/O2v2	KL51	ybt 14; ICEKp5	376	-	0			97	5554878	57.13	146131	4749654	717197754	129.111	SRR11819265	JABKNX000000000
CRE528	Intermediate	New York (NY)	non-ICU	Clinical	urine	10/25/2017		ST258	CG258	154	O1/O2v2	KL107	-	-	-	0	KPC-3		113	5653935	57.19	115938	4075924	615464524	108.856	SRR11819264	JABKNW000000000
CRE530	Intermediate	New York (NY)	non-ICU	Clinical	sputum	01/16/2018		ST258	CG258	ND	O1/O2v2	ND	-	-	-	0	KPC-3		102	5423205	57.28	127158	2791878	421573578	77.7351	SRR11819262	JABKNV000000000
CRE531	Intermediate	New York (NY)	ICU	Clinical	sputum	03/07/2018		ST14	CG15	2	O1/O2v1	KL2	ybt 14; ICEKp5	140	-	0			151	5855139	56.7	136012	2328912	351665712	60.061	SRR11819260	JABKNU000000000
CRE535	Intermediate	New York (NY)	ICU	Clinical	sputum	04/23/2018		ST240	-	236	O1/O2v2	KL10	-	-	-	0			110	5289634	57.34	109093	3411192	515089992	97.3772	SRR11819259	JABKNS000000000
CRE538	Intermediate	New York (NY)	ICU	Clinical	sputum	06/26/2018		ST258	CG258	154	O1/O2v2	KL107	-	-	-	0	KPC-3		118	5454814	57.24	110232	3327972	502523772	92.1248	SRR11819431	JABKNQ000000000
CRE542	Intermediate	New York (NY)	non-ICU	Surveillance	perirectal surveillance swab	10/01/2018		ST258	CG258	ND	O1/O2v2	ND	-	-	-	0	KPC-2		105	5768069	56.85	164379	4830698	729435398	126.461	SRR11819428	JABKNO000000000
CRE550	Intermediate	New York (NY)	ICU	Clinical	blood	01/17/2019		ST258	CG258	29	O1/O2v2	KL106	-	-	-	0	KPC-2		123	5825527	56.76	129843	5708726	862017626	147.972	SRR11819429	JABKNL000000000
CRE551	Intermediate	New York (NY)	ICU	Clinical	sputum	02/04/2019		ST258	CG258	ND	O1/O2v2	KL107	-	-	-	0	KPC-3		147	5734218	57.11	142226	5909964	892404564	155.628	SRR11819424	JABKNK000000000
CRE700	Intermediate	Pennsylvania (PA)	ICU	Clinical	sputum	05/01/2018		ST258	CG258	ND	O1/O2v2	ND	ybt 17; ICEKp10	289-1LV	clb 3	52-1LV	KPC-3		96	5613801	57.23	129409	4628880	698960880	124.508	SRR11819386	JABKMB000000000
CRE704	Intermediate	Pennsylvania (PA)	ICU	Clinical	sputum	06/27/2018		ST258	CG258	ND	O1/O2v2	KL107	ybt 17; ICEKp10	289	clb 3	52	KPC-3		95	5564312	57.27	137511	5214412	787376212	141.505	SRR11819384	JABKLZ000000000
CRE720	Intermediate	Pennsylvania (PA)	non-ICU	Clinical	other	12/05/2018		ST258	CG258	154	O1/O2v2	KL107	ybt 17; ICEKp10	289-1LV	clb 3	52	KPC-3		100	5625528	57.21	129809	5716168	863141368	153.433	SRR11819374	JABKLR000000000
CRE735	Intermediate	Pennsylvania (PA)	ICU	Clinical	other	03/27/2019		ST268	-	95	O1/O2v1	KL20	ybt 10; ICEKp4	383-1LV	-	0	KPC-3		172	5966110	56.7	133591	3481316	525678716	88.1108	SRR11819369	JABKLM000000000
CRE754	Intermediate	Pennsylvania (PA)	ICU	Surveillance	perirectal surveillance swab	06/25/2019		ST661	-	373	O1/O2v2	KL140	-	-	-	0	KPC-3		114	5580105	57.19	125415	3053020	461006020	82.616	SRR11819364	JABKLI000000000
CRE602	Low	California (CA)	non-ICU	Clinical	other	04/13/2017		ST258	CG258	96	O3b	KL38	-	-	-	0	KPC-3		98	5579783	57.24	149592	5234514	790411614	141.656	SRR11819410	JABKMX000000000
CRE606	Low	California (CA)	non-ICU	Clinical	blood	08/21/2017		ST258	CG258	154	O1/O2v2	KL107	-	-	-	0	KPC-3		112	5499351	57.26	129409	4346934	656387034	119.357	SRR11819404	JABKMS000000000
CRE608	Low	California (CA)	non-ICU	Clinical	urine	09/18/2017		ST258	CG258	154	O1/O2v2	KL107	-	-	-	0	KPC-3		122	5665300	57.08	119270	7483304	1129978904	199.456	SRR11819407	JABKMR000000000
CRE610	Low	California (CA)	non-ICU	Clinical	urine	02/07/2018		ST258	CG258	154	O1/O2v2	KL107	ybt 17; ICEKp10	267	clb 3 (incomplete)	19-1LV	KPC-3		114	5511687	57.32	115581	5086016	767988416	139.338	SRR11819400	JABKMO000000000
CRE612	Low	California (CA)	ICU	Clinical	urine	03/21/2018		ST258	CG258	154	O1/O2v2	KL107	-	-	-	0	KPC-3		124	5715270	57.1	126085	4011684	605764284	105.99	SRR11819397	JABKMM000000000
CRE613	Low	California (CA)	non-ICU	Clinical	blood	04/02/2018		ST258	CG258	154	O1/O2v2	KL107	-	-	-	0	KPC-3		95	5421476	57.22	166145	5059138	763929838	140.908	SRR11819396	JABKML000000000
CRE617	Low	California (CA)	non-ICU	Clinical	blood	10/09/2018		ST258	CG258	154	O1/O2v2	KL107	-	-	-	0	KPC-3		112	5599470	57.22	129409	4845316	731642716	130.663	SRR11819395	JABKMJ000000000
CRE10	Low	Maryland Hospital A (MD-A)	ICU	Surveillance	perirectal surveillance swab	02/22/2016		ST405	-	143	O4	KL151	ybt 27; ICEKp22	312	-	0	None		62	5624573	57.1	175286	5776890	872310390	155.089	SRR11819433	JABKRG000000000
CRE101	Low	Maryland Hospital A (MD-A)	non-ICU	Surveillance	perirectal surveillance swab	10/26/2017		ST307	-	173	O1/O2v2	KL102	-	-	-	0	KPC-2		83	5617455	57.19	189862	6513628	983557828	175.09	SRR11819432	JABKRF000000000
CRE11	Low	Maryland Hospital A (MD-A)	ICU	Surveillance	perirectal surveillance swab	03/01/2016		ST48	-	167	O1/O2v1	KL124	ybt 0; ICEKp10	227	clb 3	17-2LV	KPC-3		78	5634413	57.13	269514	3773852	569851652	101.138	SRR11819316	JABKRC000000000
CRE110	Low	Maryland Hospital A (MD-A)	ICU	Clinical	wound	02/26/2018		ST15	CG15	93	O1/O2v1	KL112	ybt 10; ICEKp4	16	-	0	KPC-3		95	5787249	56.85	176380	4311072	650971872	112.484	SRR11819306	JABKRB000000000
CRE111	Low	Maryland Hospital A (MD-A)	ICU	Surveillance	perirectal surveillance swab	11/06/2017		ST258	CG258	154	O1/O2v1	KL107	ybt 10; ICEKp4	16-1LV	-	0	KPC-3		127	5740935	57.05	152412	2812476	424683876	73.9747	SRR11819294	JABKRA000000000
CRE115	Low	Maryland Hospital A (MD-A)	ICU	Clinical	blood	11/30/2017		ST48	-	167	O1/O2v1	KL124	ybt 0; ICEKp10	227-1LV	clb 3	17-2LV	KPC-3		79	5581524	57.2	302244	3107974	469304074	84.0817	SRR11819273	JABKQY000000000
CRE116	Low	Maryland Hospital A (MD-A)	ICU	Surveillance	perirectal surveillance swab	12/12/2017		ST258	CG258	154	O1/O2v2	KL107	ybt 16; ICEKp12	294-1LV	-	0	KPC-2		113	5725745	57.13	154484	4019708	606975908	106.008	SRR11819261	JABKQX000000000
CRE118	Low	Maryland Hospital A (MD-A)	ICU	Clinical	sputum	01/25/2018		ST14	CG15	16	O1/O2v1	KL16	ybt 10; ICEKp4	107	-	0			89	5533428	57.3	152346	3419132	516288932	93.3036	SRR11819413	JABKQV000000000
CRE12	Low	Maryland Hospital A (MD-A)	ICU	Clinical	other	03/07/2016		ST15	CG15	93	O1/O2v1	KL112	ybt 10; ICEKp4	16	-	0			90	5529739	57.15	128283	7746544	1169728144	211.534	SRR11819403	JABKQU000000000
CRE120	Low	Maryland Hospital A (MD-A)	non-ICU	Clinical	other	02/12/2018		ST258	CG258	154	O1/O2v1	KL107	ybt 10; ICEKp4 (truncated)	16-1LV	-	0	KPC-3		118	5694866	57.08	149642	7091914	1070879014	188.043	SRR11819392	JABKQT000000000
CRE124	Low	Maryland Hospital A (MD-A)	ICU	Clinical	urine	03/26/2018		ST258	CG258	154	O1/O2v2	KL107	ybt 17; ICEKp10	251	clb 3 (truncated)	62-1LV	KPC-3		86	5664946	57.04	154484	3468412	523730212	92.4511	SRR11819370	JABKQR000000000
CRE125	Low	Maryland Hospital A (MD-A)	ICU	Clinical	other	04/09/2018		ST462	-	173	O4	KL149	-	-	-	0			56	5357513	57.36	227566	4642894	701076994	130.859	SRR11819359	JABKQQ000000000
CRE127	Low	Maryland Hospital A (MD-A)	non-ICU	Clinical	urine	05/03/2018		ST11	CG258	27	O1/O2v2	KL27	-	-	-	0	KPC-3		76	5382183	57.45	159695	3646532	550626332	102.305	SRR11819348	JABKQP000000000
CRE134-1	Low	Maryland Hospital A (MD-A)	ICU	Clinical	sputum	06/18/2018		ST188	-	44	O5	KL123	-	-	-	0	KPC-3		107	5612997	56.95	136070	3043842	459620142	81.885	SRR11819338	JABKQM000000000
CRE134-2	Low	Maryland Hospital A (MD-A)	ICU	Clinical	sputum	06/18/2018		ST3626	-	114	O3b	KL8	-	-	-	0	KPC-3		93	5482430	57.1	186737	3676846	555203746	101.27	SRR11819337	JABKQL000000000
CRE137	Low	Maryland Hospital A (MD-A)	non-ICU	Surveillance	perirectal surveillance swab	06/26/2018		ST258	CG258	29	O1/O2v2	KL106	-	-	-	0	KPC-2		126	5574207	57.19	129409	3307628	499451828	89.6005	SRR11819336	JABKQK000000000
CRE139	Low	Maryland Hospital A (MD-A)	non-ICU	Clinical	blood	06/28/2018		ST258	CG258	154	O1/O2v2	KL107	ybt 16; ICEKp12	294	-	0	KPC-2		111	5711375	57.09	167624	7206212	1088138012	190.521	SRR11819335	JABKQJ000000000
CRE143	Low	Maryland Hospital A (MD-A)	ICU	Clinical	other	07/19/2018		ST133	-	180	O1/O2v1	KL116	-	-	-	0			106	5593718	57.23	123585	1813104	273778704	48.944	SRR11819332	JABKQG000000000
CRE147	Low	Maryland Hospital A (MD-A)	non-ICU	Clinical	other	08/27/2018		ST405	-	143	O4	KL151	ybt 27; ICEKp22	312	-	0			50	5686765	56.97	253728	4114308	621260508	109.247	SRR11819330	JABKQE000000000
CRE159	Low	Maryland Hospital A (MD-A)	ICU	Clinical	other	11/26/2018		ST626	-	117	O1/O2v1	KL54	-	-	-	0			56	5475062	57.27	249372	5363202	809843502	147.915	SRR11819320	JABKPV000000000
CRE162	Low	Maryland Hospital A (MD-A)	ICU	Surveillance	perirectal surveillance swab	12/10/2018		ST76	-	100	O3/O3a	KL10	-	-	-	0			66	5292414	57.41	203327	4497330	679096830	128.315	SRR11819317	JABKPT000000000
CRE166	Low	Maryland Hospital A (MD-A)	non-ICU	Surveillance	perirectal surveillance swab	01/17/2019		ST258	CG258	154	O1/O2v2	KL107	-	-	-	0	KPC-3		114	5711126	57.09	132662	5107130	771176630	135.031	SRR11819315	JABKPR000000000
CRE17	Low	Maryland Hospital A (MD-A)	ICU	Clinical	other	03/28/2016		ST1564	-	ND	ND	KL126	-	-	-	0			59	5368604	57.37	200652	3073668	464123868	86.4515	SRR11819314	JABKPQ000000000
CRE170	Low	Maryland Hospital A (MD-A)	non-ICU	Clinical	urine	02/07/2019		ST13	-	40	O1/O2v2	KL3	-	-	-	0	KPC-2		56	5592162	56.78	216072	2693306	406689206	72.7249	SRR11819313	JABKPP000000000
CRE171	Low	Maryland Hospital A (MD-A)	non-ICU	Clinical	urine	02/14/2019		ST48	-	167	ND	KL124	ybt 0; ICEKp10	227-1LV	clb 3	17-2LV	KPC-3		80	5531715	57.27	310047	3999292	603893092	109.169	SRR11819312	JABKPO000000000
CRE177	Low	Maryland Hospital A (MD-A)	ICU	Surveillance	perirectal surveillance swab	03/13/2019		ST252	-	ND	O1/O2v1	KL64	-	-	-	0	KPC-2		156	5844008	56.86	99379	2745626	414589526	70.9427	SRR11819309	JABKPM000000000
CRE189	Low	Maryland Hospital A (MD-A)	non-ICU	Clinical	urine	05/14/2019		ST225	-	59	O1/O2v2	KL3	-	-	-	0			80	5676432	57.11	174858	3684042	556290342	98	SRR11819307	JABKPJ000000000
CRE21	Low	Maryland Hospital A (MD-A)	ICU	Surveillance	perirectal surveillance swab	04/19/2016		ST258	CG258	154	O1/O2v2	KL107	ybt 17; ICEKp10	289	clb 3	52	KPC-3		107	5819998	57.04	129809	2787182	420864482	72.3135	SRR11819302	JABKPG000000000
CRE28	Low	Maryland Hospital A (MD-A)	non-ICU	Clinical	other	05/16/2016		ST70	-	123	O1/O2v2	KL136	ybt 8; ICEKp9	195	-	0			75	5549396	57.18	185691	2354822	355578122	64.0751	SRR11819299	JABKPC000000000
CRE31	Low	Maryland Hospital A (MD-A)	non-ICU	Clinical	other	06/08/2016		ST15	CG15	93	O1/O2v1	KL112	ybt 10; ICEKp4 (truncated)	17-1LV	-	0			84	5524772	57.15	173067	4368350	659620850	119.393	SRR11819297	JABKPA000000000
CRE39	Low	Maryland Hospital A (MD-A)	non-ICU	Clinical	other	07/21/2016		ST464	-	ND	O1/O2v1	KL53	-	-	-	0			72	5396886	57.39	248638	4069554	614502654	113.862	SRR11819295	JABKOW000000000
CRE4	Low	Maryland Hospital A (MD-A)	ICU	Surveillance	perirectal surveillance swab	02/03/2016		ST17	CG17/20	ND	ND	KL169	-	-	-	0			84	5500771	57.17	184638	2540096	383554496	69.7274	SRR11819291	JABKOV000000000
CRE41	Low	Maryland Hospital A (MD-A)	ICU	Clinical	blood	08/04/2016		ST14	CG15	16	O1/O2v1	KL16	-	-	-	0			71	5486229	57.22	149044	2026146	305948046	55.7665	SRR11819290	JABKOU000000000
CRE43	Low	Maryland Hospital A (MD-A)	non-ICU	Surveillance	perirectal surveillance swab	08/30/2016		ST45	-	101	O1/O2v1	KL24	ybt 10; ICEKp4	78-1LV	-	0			86	5513493	57.29	152112	2791966	421586866	76.4646	SRR11819289	JABKOT000000000
CRE50	Low	Maryland Hospital A (MD-A)	non-ICU	Clinical	urine	10/27/2016		ST15	CG15	93	O1/O2v1	KL112	ybt 10; ICEKp4	16	-	0			96	5630591	57.01	173067	4098012	618799812	109.9	SRR11819283	JABKOO000000000
CRE55	Low	Maryland Hospital A (MD-A)	ICU	Clinical	blood	11/28/2016		ST22	-	9	O1/O2v2	KL9	-	-	-	0	KPC-3		140	5775607	56.64	135871	3522292	531866092	92.0883	SRR11819426	JABKNM000000000
CRE60	Low	Maryland Hospital A (MD-A)	ICU	Clinical	blood	01/12/2017		ST299	-	7	O1/O2v1	KL7	ybt 17; ICEKp10	269-1LV	clb 3	19-2LV	KPC-2		96	5840099	57.02	147900	5765486	870588386	149.071	SRR11819415	JABKMZ000000000
CRE63	Low	Maryland Hospital A (MD-A)	ICU	Surveillance	perirectal surveillance swab	01/31/2017		ST133	-	180	O1/O2v1	KL116	ybt 17; ICEKp10	267	clb 3	19	KPC-3		76	5656886	57.19	152078	5433994	820533094	145.05	SRR11819394	JABKMI000000000
CRE65	Low	Maryland Hospital A (MD-A)	ICU	Clinical	urine	02/07/2017		ST37	-	108	ND	KL118	-	-	-	0			84	5421514	57.07	134516	4762754	719175854	132.652	SRR11819390	JABKMG000000000
CRE68	Low	Maryland Hospital A (MD-A)	non-ICU	Surveillance	perirectal surveillance swab	02/23/2017		ST258	CG258	ND	O1/O2v2	ND	-	-	-	0	KPC-3		111	5592846	57.08	110878	4742100	716057100	128.031	SRR11819388	JABKME000000000
CRE69	Low	Maryland Hospital A (MD-A)	non-ICU	Clinical	other	03/06/2017		ST3727	-	94	O1/O2v1	KL62	-	-	-	0	KPC-3		71	5499190	57.09	181861	3277966	494972866	90.0083	SRR11819391	JABKMD000000000
CRE72	Low	Maryland Hospital A (MD-A)	non-ICU	Clinical	other	03/20/2017		ST14	CG15	2	O1/O2v1	KL2	-	-	-	0			69	5617651	57.18	211592	4021816	607294216	108.105	SRR11819376	JABKLS000000000
CRE75	Low	Maryland Hospital A (MD-A)	ICU	Clinical	urine	03/30/2017		ST258	CG258	154	O1/O2v1	KL107	ybt 10; ICEKp4	16-1LV	-	0	KPC-3		118	5762393	57.04	152205	3768182	568995482	98.7429	SRR11819365	JABKLJ000000000
CRE8	Low	Maryland Hospital A (MD-A)	ICU	Clinical	other	02/08/2016		ST134	-	168	O5	KL25	-	-	-	0	KPC-2		86	5601341	56.89	160534	6187800	934357800	166.81	SRR11819361	JABKLE000000000
CRE80	Low	Maryland Hospital A (MD-A)	non-ICU	Clinical	blood	05/22/2017		ST1084	CG258	168	O5	KL25	ybt 17; ICEKp10	251	clb 3	62	KPC-2		122	5771036	57.04	129809	3641902	549927202	95.2909	SRR11819360	JABKLD000000000
CRE82	Low	Maryland Hospital A (MD-A)	ICU	Surveillance	perirectal surveillance swab	05/30/2017		ST299	-	7	O1/O2v1	KL7	ybt 6; ICEKp5	62-6LV	clb 3	13	KPC-2		57	5433000	57.31	176757	5026232	758961032	139.695	SRR11819357	JABKLB000000000
CRE83	Low	Maryland Hospital A (MD-A)	ICU	Surveillance	perirectal surveillance swab	06/26/2017		ST15	CG15	93	O1/O2v1	KL112	ybt 10; ICEKp4	16-1LV	-	0			96	5610958	57	167884	4486614	677478714	120.742	SRR11819356	JABKLA000000000
CRE91	Low	Maryland Hospital A (MD-A)	non-ICU	Clinical	urine	08/10/2017		ST11	CG258	75	O1/O2v2	KL105	ybt 10; ICEKp4 (truncated)	26-1LV	-	0	KPC-3		92	5385869	57.42	152204	5543584	837081184	155.422	SRR11819352	JABKKW000000000
CRE97	Low	Maryland Hospital A (MD-A)	non-ICU	Surveillance	perirectal surveillance swab	10/03/2017		ST48	-	167	O1/O2v1	KL124	ybt 0; ICEKp10	227	clb 3	17-2LV			75	5562002	57.22	180495	4813498	726838198	130.679	SRR11819349	JABKKT000000000
CRE14	Low	Maryland Hospital B (MD-B)	ICU	Clinical	urine	03/15/2016		ST48	-	167	O1/O2v1	KL124	ybt 0; ICEKp10	227-1LV	clb 3	17-2LV	KPC-3		66	5578479	57.2	308594	4265590	644104090	115.462	SRR11819334	JABKQI000000000
CRE149	Low	Maryland Hospital B (MD-B)	ICU	Clinical	sputum	09/05/2018		ST133	-	180	O1/O2v1	KL116	-	-	-	0			112	5594457	57.23	123917	3698086	558410986	99.815	SRR11819329	JABKQD000000000
CRE15	Low	Maryland Hospital B (MD-B)	ICU	Clinical	wound	03/16/2016		ST1061	-	149	O1/O2v2	KL62	-	-	-	0	KPC-2		178	5871512	56.78	115268	3339248	504226448	85.8768	SRR11819327	JABKQC000000000
CRE151	Low	Maryland Hospital B (MD-B)	non-ICU	Surveillance	perirectal surveillance swab	09/13/2018		ST873	-	50	OL101	KL52	-	-	-	0	KPC-3		86	5679430	57.11	186574	3266438	493232138	86.8454	SRR11819325	JABKQA000000000
CRE152	Low	Maryland Hospital B (MD-B)	non-ICU	Clinical	urine	09/24/2018		ST30	-	64	O1/O2v1	KL64	-	-	-	0	KPC-3		143	5791054	56.74	172359	5626580	849613580	146.711	SRR11819324	JABKPZ000000000
CRE164	Low	Maryland Hospital B (MD-B)	ICU	Clinical	other	01/07/2019		ST40	-	173	OL101	KL155	-	-	-	0			59	5464798	57.29	213186	5005886	755888786	138.32	SRR11819319	JABKPS000000000
CRE18	Low	Maryland Hospital B (MD-B)	ICU	Clinical	wound	04/13/2016		ST258	CG258	154	O1/O2v2	KL107	-	-	-	0	KPC-2		120	5654586	57.18	133910	6254772	944470572	167.027	SRR11819308	JABKPL000000000
CRE25	Low	Maryland Hospital B (MD-B)	ICU	Surveillance	perirectal surveillance swab	05/09/2016		ST133	-	180	O1/O2v1	KL116	-	-	-	0			66	5492115	57.3	198344	2823790	426392290	77.6372	SRR11819303	JABKPD000000000
CRE48	Low	Maryland Hospital B (MD-B)	ICU	Clinical	wound	10/05/2016		ST3727	-	94	O1/O2v1	KL62	-	-	-	0	KPC-3		100	5411994	57.2	129087	2984378	450641078	83.2671	SRR11819285	JABKOQ000000000
CRE6	Low	Maryland Hospital B (MD-B)	ICU	Clinical	sputum	02/29/2016		ST48	-	167	O1/O2v1	KL124	ybt 0; ICEKp10	227-2LV	clb 3	17-2LV	KPC-3		77	5590245	57.19	310635	4668746	704980646	126.109	SRR11819412	JABKNA000000000
CRE61	Low	Maryland Hospital B (MD-B)	ICU	Clinical	wound	01/18/2017		ST15	CG15	93	O1/O2v1	KL112	ybt 10; ICEKp4	16	-	0	KPC-3		98	5582598	56.94	116913	5352844	808279444	144.786	SRR11819401	JABKMP000000000
CRE73	Low	Maryland Hospital B (MD-B)	non-ICU	Clinical	wound	03/28/2017		ST11	CG258	75	O1/O2v2	KL105	ybt 10; ICEKp4 (truncated)	26-2LV	-	0	KPC-3		76	5379952	57.4	185395	3786914	571824014	106.288	SRR11819375	JABKLO000000000
CRE76	Low	Maryland Hospital B (MD-B)	non-ICU	Surveillance	perirectal surveillance swab	04/11/2017		ST611	-	294	O3b	KL49	ybt 4; plasmid	525-1LV	-	0			136	5504399	57.18	87237	1606766	242621666	44.0778	SRR11819367	JABKLH000000000
CRE78	Low	Maryland Hospital B (MD-B)	non-ICU	Clinical	urine	05/08/2017		ST258	CG258	154	O1/O2v2	KL107	-	-	-	0	KPC-3		102	5485729	56.94	129449	1999460	301918460	55.0371	SRR11819363	JABKLG000000000
CRE79	Low	Maryland Hospital B (MD-B)	non-ICU	Clinical	blood	05/16/2017		ST111	-	63	O1/O2v2	KL63	ybt 14; ICEKp5	382	-	0	KPC-3		59	5584314	56.9	173838	5394258	814532958	145.861	SRR11819362	JABKLF000000000
CRE96	Low	Maryland Hospital B (MD-B)	ICU	Surveillance	perirectal surveillance swab	09/28/2017		ST427	-	276	O3b	KL31	-	-	-	0			85	5458938	57.19	122786	3463618	523006318	95.8073	SRR11819350	JABKKU000000000
CRE500	Low	New York (NY)	non-ICU	Clinical	urine	01/04/2017		ST299	-	7	O1/O2v1	KL7	ybt 17; ICEKp10	289	clb 3	17-1LV	KPC-3		145	5870922	56.62	111929	3414188	515542388	87.8128	SRR11819282	JABKON000000000
CRE501	Low	New York (NY)	non-ICU	Clinical	urine	01/26/2017		ST258	CG258	29	O1/O2v2	KL106	-	-	-	0	KPC-3		109	5644946	57.12	137718	3897500	588522500	104.257	SRR11819281	JABKOM000000000
CRE503	Low	New York (NY)	non-ICU	Clinical	blood	02/21/2017		ST3359	CG258	154	O1/O2v2	KL107	ybt 17; ICEKp10	251-1LV	clb 3 (truncated)	62-1LV	KPC-3		113	5801656	57.01	129809	3687930	556877430	95.9859	SRR11819278	JABKOK000000000
CRE504	Low	New York (NY)	non-ICU	Clinical	urine	03/15/2017		ST502	-	451	O1/O2v2	KL147	-	-	-	0			102	5611646	56.97	150553	2519370	380424870	67.792	SRR11819277	JABKOJ000000000
CRE506	Low	New York (NY)	non-ICU	Clinical	urine	03/20/2017		ST15	CG15	24	O1/O2v1	KL24	ybt 10; ICEKp4	28	-	0	KPC-3		154	5971710	56.62	129845	3223444	486740044	81.5076	SRR11819276	JABKOI000000000
CRE507	Low	New York (NY)	non-ICU	Clinical	other	03/22/2017		ST231	-	104	O1/O2v2	KL51	ybt 14; ICEKp5	376	-	0			89	5556993	57.13	152299	2480250	374517750	67.3958	SRR11819279	JABKOH000000000
CRE514	Low	New York (NY)	ICU	Clinical	sputum	05/25/2017		ST42	-	29	O1/O2v2	KL106	-	-	-	0	KPC-2		148	5847232	56.68	96747	2376046	358782946	61.3595	SRR11819272	JABKOE000000000
CRE519	Low	New York (NY)	non-ICU	Clinical	urine	08/14/2017		ST258	CG258	154	O1/O2v1	KL107	ybt 17; ICEKp10	251	clb 3	62	KPC-3		144	5788382	56.98	107367	5296084	799708684	138.158	SRR11819268	JABKOB000000000
CRE524	Low	New York (NY)	non-ICU	Clinical	urine	10/02/2017		ST327	-	374	O1/O2v2	KL140	-	-	-	0	KPC-3		246	5759872	56.72	97033	2653680	400705680	69.5685	SRR11819266	JABKNY000000000
CRE537	Low	New York (NY)	non-ICU	Clinical	urine	06/18/2018		ST258	CG258	154	O1/O2v2	KL107	ybt 17; ICEKp10	289-1LV	clb 3	52	KPC-3		134	5693420	57.15	110123	2130966	321775866	56.5171	SRR11819258	JABKNR000000000
CRE539	Low	New York (NY)	non-ICU	Clinical	blood	07/25/2018		ST258	CG258	154	O1/O2v2	KL107	ybt 17; ICEKp10	289-1LV	clb 3	52-1LV	KPC-3		99	5632323	57.18	131955	2465676	372317076	66.1036	SRR11819430	JABKNP000000000
CRE544	Low	New York (NY)	non-ICU	Clinical	urine	10/22/2018		ST6007	-	206	O3b	KL57	-	-	-	0			102	5443570	57.31	110600	1749436	264164836	48.5279	SRR11819427	JABKNN000000000
CRE553	Low	New York (NY)	non-ICU	Surveillance	perirectal surveillance swab	03/27/2019		ST872	-	ND	O1/O2v2	KL153	-	-	-	0			150	5570267	57.1	116481	3731718	563489418	101.16	SRR11819423	JABKNG000000000
CRE557	Low	New York (NY)	ICU	Clinical	sputum	06/10/2019		ST258	CG258	154	O1/O2v2	KL107	ybt 17; ICEKp10	289-1LV	clb 3	52	KPC-3		106	5612694	57.23	141555	4432986	669380886	119.262	SRR11819418	JABKNE000000000
CRE701	Low	Pennsylvania (PA)	non-ICU	Clinical	blood	05/17/2018		ST258	CG258	154	O1/O2v2	KL107	ybt 17; ICEKp10	289-1LV	clb 3	52-1LV	KPC-3		94	5560191	57.27	129409	4251066	641910966	115.448	SRR11819385	JABKMA000000000
CRE705	Low	Pennsylvania (PA)	non-ICU	Clinical	urine	06/26/2018		ST76	-	100	O3/O3a	KL10	-	-	-	0			146	5869433	57.05	158635	4213882	636296182	108.408	SRR11819382	JABKLY000000000
CRE706	Low	Pennsylvania (PA)	non-ICU	Clinical	urine	07/05/2018		ST1634	-	2	ND	KL151	-	-	-	0			95	5457078	57.26	139869	3422088	516735288	94.6908	SRR11819381	JABKLX000000000
CRE709	Low	Pennsylvania (PA)	non-ICU	Clinical	other	08/15/2018		ST258	CG258	154	ND	KL107	ybt 17; ICEKp10	289-1LV	clb 3	52	KPC-3		104	5620755	57.21	134034	5973062	901932362	160.465	SRR11819383	JABKLW000000000
CRE712	Low	Pennsylvania (PA)	ICU	Clinical	other	08/23/2018		ST37	-	14	OL104	KL14	-	-	-	0			78	5369322	57.34	152195	4027006	608077906	113.25	SRR11819378	JABKLU000000000
CRE715	Low	Pennsylvania (PA)	non-ICU	Clinical	other	09/18/2018		ST133	-	180	O1/O2v1	KL116	ybt 17; ICEKp10	267	clb 3	19			156	5617522	57.14	86104	2197950	331890450	59.0813	SRR11819377	JABKLT000000000
CRE723	Low	Pennsylvania (PA)	non-ICU	Surveillance	perirectal surveillance swab	01/15/2019		ST6008	-	587	OL103	KL52	-	-	-	0			82	5487330	57.13	177629	3478108	525194308	95.7104	SRR11819373	JABKLQ000000000
CRE729	Low	Pennsylvania (PA)	non-ICU	Clinical	other	02/11/2019		ST133	-	186	O1/O2v2	KL2	-	-	-	0			162	5491951	57.14	95809	4502356	679855756	123.791	SRR11819372	JABKLP000000000
CRE731	Low	Pennsylvania (PA)	ICU	Surveillance	perirectal surveillance swab	02/20/2019		ST307	-	173	O1/O2v2	KL102	-	-	-	0			79	5522605	57.24	200656	4990500	753565500	136.451	SRR11819371	JABKLN000000000
*Imperfect match, but most similar to KPC-79
Clonal Groups (CG) are indicated that contain three or more genomes with the exception of CG37, which contained only two genomes.

## Sheet: Patient characteristics
Patient clinical characteristics associated with each of the 166 CRKp isolates
Isolate	Transmission	Culture Source	ETT/Trach	Wound	Foley	CVC	Chest tube	Surgical drain	Diarrhea	Rectal tube	NG tube
CRE523	High	blood	TRUE	TRUE	FALSE	TRUE	FALSE	FALSE	FALSE	FALSE	TRUE
CRE532	High	blood	FALSE	FALSE	FALSE	FALSE	FALSE	FALSE	FALSE	FALSE	FALSE
CRE605	High	other	TRUE	TRUE	TRUE	TRUE	FALSE	FALSE	FALSE	FALSE	FALSE
CRE130	High	perirectal surveillance swab	FALSE	TRUE	TRUE	TRUE	FALSE	FALSE	TRUE	FALSE	TRUE
CRE738	High	perirectal surveillance swab	TRUE	TRUE	TRUE	TRUE	TRUE	FALSE	TRUE	FALSE	TRUE
CRE150	High	sputum	TRUE	TRUE	FALSE	TRUE	TRUE	FALSE	TRUE	TRUE	TRUE
CRE20	High	sputum	TRUE	FALSE	FALSE	FALSE	FALSE	FALSE	TRUE	FALSE	TRUE
CRE513	High	sputum	TRUE	TRUE	TRUE	FALSE	FALSE	FALSE	FALSE	FALSE	TRUE
CRE81	High	sputum	TRUE	TRUE	FALSE	TRUE	FALSE	FALSE	TRUE	TRUE	TRUE
CRE32	High	urine	FALSE	TRUE	TRUE	FALSE	FALSE	TRUE	TRUE	TRUE	TRUE
CRE552-1	High	urine	TRUE	TRUE	TRUE	TRUE	FALSE	FALSE	FALSE	FALSE	TRUE
CRE554	High	urine	FALSE	FALSE	FALSE	FALSE	FALSE	TRUE	FALSE	FALSE	FALSE
CRE614	High	wound	FALSE	TRUE	FALSE	FALSE	FALSE	TRUE	FALSE	FALSE	TRUE
CRE550	Intermediate	blood	TRUE	TRUE	FALSE	TRUE	FALSE	TRUE	FALSE	FALSE	TRUE
CRE74	Intermediate	blood	TRUE	TRUE	TRUE	FALSE	FALSE	FALSE	FALSE	FALSE	TRUE
CRE141	Intermediate	other	TRUE	TRUE	FALSE	TRUE	FALSE	FALSE	TRUE	TRUE	TRUE
CRE145	Intermediate	other	FALSE	TRUE	FALSE	FALSE	FALSE	TRUE	TRUE	FALSE	FALSE
CRE190	Intermediate	other	TRUE	TRUE	TRUE	TRUE	FALSE	TRUE	TRUE	FALSE	TRUE
CRE502	Intermediate	other	FALSE	TRUE	TRUE	TRUE	FALSE	TRUE	FALSE	FALSE	FALSE
CRE603-2	Intermediate	other	FALSE	FALSE	FALSE	TRUE	FALSE	TRUE	TRUE	FALSE	TRUE
CRE720	Intermediate	other	FALSE	TRUE	FALSE	TRUE	FALSE	FALSE	FALSE	FALSE	FALSE
CRE735	Intermediate	other	TRUE	TRUE	TRUE	TRUE	TRUE	FALSE	TRUE	FALSE	TRUE
CRE113	Intermediate	perirectal surveillance swab	TRUE	TRUE	FALSE	TRUE	FALSE	TRUE	FALSE	FALSE	TRUE
CRE123	Intermediate	perirectal surveillance swab	TRUE	TRUE	TRUE	TRUE	FALSE	TRUE	TRUE	TRUE	TRUE
CRE153	Intermediate	perirectal surveillance swab	FALSE	FALSE	FALSE	FALSE	FALSE	TRUE	FALSE	FALSE	FALSE
CRE24	Intermediate	perirectal surveillance swab	TRUE	TRUE	TRUE	TRUE	FALSE	TRUE	TRUE	TRUE	TRUE
CRE34	Intermediate	perirectal surveillance swab	TRUE	FALSE	TRUE	TRUE	FALSE	FALSE	FALSE	FALSE	TRUE
CRE45	Intermediate	perirectal surveillance swab	TRUE	TRUE	FALSE	TRUE	FALSE	FALSE	TRUE	TRUE	FALSE
CRE542	Intermediate	perirectal surveillance swab	FALSE	TRUE	FALSE	TRUE	FALSE	FALSE	FALSE	FALSE	TRUE
CRE58-1	Intermediate	perirectal surveillance swab	FALSE	TRUE	FALSE	FALSE	FALSE	TRUE	FALSE	FALSE	FALSE
CRE67	Intermediate	perirectal surveillance swab	FALSE	TRUE	TRUE	TRUE	FALSE	FALSE	FALSE	FALSE	FALSE
CRE7	Intermediate	perirectal surveillance swab	FALSE	TRUE	TRUE	TRUE	FALSE	FALSE	FALSE	FALSE	TRUE
CRE754	Intermediate	perirectal surveillance swab	TRUE	TRUE	TRUE	TRUE	FALSE	FALSE	TRUE	FALSE	TRUE
CRE86	Intermediate	perirectal surveillance swab	TRUE	TRUE	TRUE	TRUE	FALSE	FALSE	TRUE	TRUE	TRUE
CRE106	Intermediate	sputum	FALSE	FALSE	FALSE	FALSE	FALSE	FALSE	FALSE	FALSE	FALSE
CRE117	Intermediate	sputum	TRUE	TRUE	FALSE	TRUE	FALSE	FALSE	TRUE	TRUE	TRUE
CRE16	Intermediate	sputum	TRUE	TRUE	TRUE	TRUE	FALSE	FALSE	FALSE	FALSE	TRUE
CRE30	Intermediate	sputum	TRUE	TRUE	FALSE	TRUE	FALSE	FALSE	FALSE	FALSE	TRUE
CRE47	Intermediate	sputum	TRUE	TRUE	FALSE	TRUE	FALSE	TRUE	FALSE	FALSE	TRUE
CRE510	Intermediate	sputum	TRUE	FALSE	TRUE	TRUE	FALSE	FALSE	FALSE	FALSE	TRUE
CRE525	Intermediate	sputum	TRUE	TRUE	FALSE	TRUE	FALSE	FALSE	TRUE	FALSE	TRUE
CRE530	Intermediate	sputum	TRUE	TRUE	FALSE	FALSE	FALSE	FALSE	FALSE	FALSE	TRUE
CRE531	Intermediate	sputum	TRUE	TRUE	FALSE	FALSE	FALSE	FALSE	FALSE	FALSE	TRUE
CRE535	Intermediate	sputum	TRUE	TRUE	TRUE	TRUE	FALSE	FALSE	FALSE	FALSE	TRUE
CRE538	Intermediate	sputum	TRUE	TRUE	FALSE	FALSE	FALSE	FALSE	TRUE	TRUE	FALSE
CRE551	Intermediate	sputum	TRUE	TRUE	TRUE	TRUE	FALSE	FALSE	FALSE	FALSE	TRUE
CRE700	Intermediate	sputum	TRUE	TRUE	TRUE	TRUE	FALSE	FALSE	FALSE	FALSE	FALSE
CRE704	Intermediate	sputum	TRUE	TRUE	FALSE	TRUE	FALSE	FALSE	FALSE	FALSE	FALSE
CRE88	Intermediate	sputum	TRUE	TRUE	FALSE	FALSE	FALSE	FALSE	FALSE	FALSE	FALSE
CRE103	Intermediate	urine	TRUE	TRUE	FALSE	TRUE	FALSE	FALSE	TRUE	FALSE	FALSE
CRE13	Intermediate	urine	TRUE	FALSE	FALSE	TRUE	FALSE	FALSE	FALSE	TRUE	FALSE
CRE173	Intermediate	urine	FALSE	TRUE	TRUE	FALSE	FALSE	FALSE	FALSE	FALSE	FALSE
CRE181	Intermediate	urine	FALSE	FALSE	FALSE	FALSE	FALSE	FALSE	FALSE	FALSE	FALSE
CRE33	Intermediate	urine	TRUE	TRUE	TRUE	TRUE	FALSE	TRUE	TRUE	TRUE	TRUE
CRE5	Intermediate	urine	FALSE	TRUE	FALSE	FALSE	FALSE	FALSE	FALSE	FALSE	TRUE
CRE516	Intermediate	urine	FALSE	TRUE	TRUE	FALSE	FALSE	TRUE	FALSE	FALSE	FALSE
CRE517	Intermediate	urine	TRUE	TRUE	TRUE	TRUE	FALSE	FALSE	FALSE	FALSE	TRUE
CRE522	Intermediate	urine	TRUE	TRUE	TRUE	TRUE	FALSE	FALSE	FALSE	FALSE	TRUE
CRE528	Intermediate	urine	TRUE	TRUE	FALSE	FALSE	FALSE	FALSE	FALSE	FALSE	TRUE
CRE59	Intermediate	urine	FALSE	TRUE	TRUE	TRUE	FALSE	TRUE	TRUE	FALSE	FALSE
CRE604	Intermediate	urine	FALSE	TRUE	TRUE	FALSE	FALSE	FALSE	TRUE	FALSE	TRUE
CRE609	Intermediate	urine	TRUE	TRUE	TRUE	FALSE	FALSE	FALSE	FALSE	FALSE	FALSE
CRE87	Intermediate	urine	TRUE	TRUE	TRUE	TRUE	FALSE	TRUE	TRUE	TRUE	TRUE
CRE94	Intermediate	urine	FALSE	FALSE	FALSE	FALSE	FALSE	FALSE	FALSE	FALSE	FALSE
CRE157-1	Intermediate	wound	FALSE	TRUE	FALSE	FALSE	FALSE	FALSE	FALSE	FALSE	FALSE
CRE22	Intermediate	wound	TRUE	FALSE	FALSE	FALSE	FALSE	FALSE	FALSE	FALSE	TRUE
CRE600	Intermediate	wound	FALSE	TRUE	FALSE	TRUE	FALSE	TRUE	FALSE	FALSE	FALSE
CRE611	Intermediate	wound	FALSE	TRUE	FALSE	FALSE	FALSE	FALSE	FALSE	FALSE	FALSE
CRE64	Intermediate	wound	FALSE	TRUE	TRUE	TRUE	FALSE	FALSE	FALSE	FALSE	FALSE
CRE71	Intermediate	wound	FALSE	TRUE	FALSE	TRUE	FALSE	TRUE	FALSE	FALSE	FALSE
CRE99	Intermediate	wound	TRUE	TRUE	TRUE	FALSE	FALSE	FALSE	FALSE	TRUE	TRUE
CRE115	Low	blood	FALSE	TRUE	TRUE	FALSE	FALSE	FALSE	TRUE	TRUE	FALSE
CRE139	Low	blood	FALSE	FALSE	FALSE	TRUE	FALSE	FALSE	FALSE	FALSE	FALSE
CRE41	Low	blood	FALSE	TRUE	FALSE	TRUE	FALSE	TRUE	FALSE	FALSE	FALSE
CRE503	Low	blood	FALSE	FALSE	FALSE	FALSE	FALSE	FALSE	FALSE	FALSE	FALSE
CRE539	Low	blood	FALSE	TRUE	FALSE	TRUE	FALSE	FALSE	FALSE	FALSE	FALSE
CRE55	Low	blood	TRUE	FALSE	TRUE	TRUE	TRUE	FALSE	TRUE	FALSE	FALSE
CRE60	Low	blood	TRUE	TRUE	TRUE	TRUE	FALSE	TRUE	FALSE	FALSE	FALSE
CRE606	Low	blood	FALSE	TRUE	FALSE	FALSE	FALSE	FALSE	TRUE	FALSE	FALSE
CRE613	Low	blood	TRUE	FALSE	FALSE	TRUE	FALSE	FALSE	FALSE	FALSE	FALSE
CRE617	Low	blood	FALSE	TRUE	FALSE	FALSE	FALSE	FALSE	FALSE	FALSE	FALSE
CRE701	Low	blood	FALSE	TRUE	FALSE	FALSE	FALSE	TRUE	FALSE	FALSE	FALSE
CRE79	Low	blood	TRUE	TRUE	FALSE	TRUE	FALSE	TRUE	TRUE	FALSE	FALSE
CRE80	Low	blood	FALSE	TRUE	FALSE	FALSE	FALSE	FALSE	FALSE	FALSE	FALSE
CRE12	Low	other	TRUE	TRUE	TRUE	TRUE	FALSE	FALSE	TRUE	TRUE	FALSE
CRE120	Low	other	FALSE	FALSE	FALSE	FALSE	FALSE	FALSE	FALSE	FALSE	FALSE
CRE125	Low	other	TRUE	TRUE	TRUE	TRUE	FALSE	TRUE	TRUE	TRUE	TRUE
CRE143	Low	other	TRUE	TRUE	FALSE	FALSE	FALSE	FALSE	FALSE	FALSE	TRUE
CRE147	Low	other	FALSE	FALSE	FALSE	TRUE	FALSE	FALSE	FALSE	FALSE	FALSE
CRE159	Low	other	FALSE	TRUE	FALSE	TRUE	FALSE	TRUE	FALSE	FALSE	FALSE
CRE164	Low	other	TRUE	TRUE	FALSE	TRUE	FALSE	FALSE	FALSE	FALSE	FALSE
CRE17	Low	other	FALSE	FALSE	FALSE	TRUE	TRUE	FALSE	FALSE	FALSE	TRUE
CRE28	Low	other	FALSE	TRUE	FALSE	TRUE	FALSE	TRUE	FALSE	FALSE	FALSE
CRE31	Low	other	FALSE	FALSE	FALSE	TRUE	FALSE	TRUE	FALSE	FALSE	FALSE
CRE39	Low	other	FALSE	FALSE	FALSE	FALSE	FALSE	TRUE	FALSE	FALSE	FALSE
CRE507	Low	other	FALSE	FALSE	FALSE	FALSE	FALSE	FALSE	FALSE	FALSE	FALSE
CRE602	Low	other	FALSE	TRUE	FALSE	TRUE	FALSE	TRUE	FALSE	FALSE	FALSE
CRE69	Low	other	FALSE	TRUE	FALSE	TRUE	FALSE	FALSE	TRUE	TRUE	FALSE
CRE709	Low	other	TRUE	FALSE	FALSE	FALSE	FALSE	FALSE	FALSE	FALSE	TRUE
CRE712	Low	other	TRUE	TRUE	TRUE	TRUE	FALSE	FALSE	TRUE	FALSE	TRUE
CRE715	Low	other	TRUE	TRUE	TRUE	FALSE	FALSE	FALSE	TRUE	TRUE	FALSE
CRE72	Low	other	FALSE	TRUE	FALSE	TRUE	FALSE	TRUE	FALSE	FALSE	FALSE
CRE729	Low	other	TRUE	TRUE	TRUE	TRUE	FALSE	TRUE	FALSE	FALSE	FALSE
CRE8	Low	other	FALSE	TRUE	FALSE	FALSE	FALSE	TRUE	FALSE	FALSE	FALSE
CRE10	Low	perirectal surveillance swab	FALSE	TRUE	TRUE	TRUE	FALSE	TRUE	FALSE	FALSE	FALSE
CRE101	Low	perirectal surveillance swab	FALSE	TRUE	FALSE	FALSE	FALSE	FALSE	FALSE	FALSE	FALSE
CRE11	Low	perirectal surveillance swab	FALSE	FALSE	FALSE	FALSE	FALSE	FALSE	FALSE	FALSE	FALSE
CRE111	Low	perirectal surveillance swab	TRUE	TRUE	TRUE	TRUE	FALSE	FALSE	TRUE	FALSE	FALSE
CRE116	Low	perirectal surveillance swab	TRUE	FALSE	TRUE	TRUE	FALSE	FALSE	TRUE	FALSE	TRUE
CRE137	Low	perirectal surveillance swab	FALSE	TRUE	FALSE	FALSE	FALSE	TRUE	TRUE	TRUE	TRUE
CRE151	Low	perirectal surveillance swab	TRUE	FALSE	TRUE	TRUE	FALSE	FALSE	FALSE	FALSE	FALSE
CRE162	Low	perirectal surveillance swab	TRUE	FALSE	FALSE	FALSE	FALSE	FALSE	FALSE	FALSE	TRUE
CRE166	Low	perirectal surveillance swab	FALSE	TRUE	FALSE	FALSE	TRUE	FALSE	TRUE	FALSE	TRUE
CRE177	Low	perirectal surveillance swab	FALSE	TRUE	TRUE	FALSE	FALSE	TRUE	FALSE	TRUE	FALSE
CRE21	Low	perirectal surveillance swab	TRUE	TRUE	TRUE	TRUE	FALSE	FALSE	FALSE	FALSE	TRUE
CRE25	Low	perirectal surveillance swab	TRUE	TRUE	TRUE	TRUE	FALSE	FALSE	TRUE	TRUE	TRUE
CRE4	Low	perirectal surveillance swab	TRUE	TRUE	TRUE	TRUE	FALSE	TRUE	FALSE	FALSE	TRUE
CRE43	Low	perirectal surveillance swab	FALSE	FALSE	FALSE	TRUE	FALSE	FALSE	FALSE	FALSE	FALSE
CRE553	Low	perirectal surveillance swab	FALSE	TRUE	FALSE	TRUE	FALSE	FALSE	FALSE	FALSE	FALSE
CRE63	Low	perirectal surveillance swab	FALSE	TRUE	FALSE	FALSE	FALSE	FALSE	TRUE	FALSE	FALSE
CRE68	Low	perirectal surveillance swab	FALSE	TRUE	FALSE	TRUE	FALSE	TRUE	FALSE	FALSE	FALSE
CRE723	Low	perirectal surveillance swab	FALSE	TRUE	FALSE	TRUE	FALSE	TRUE	TRUE	FALSE	FALSE
CRE731	Low	perirectal surveillance swab	TRUE	FALSE	FALSE	TRUE	FALSE	FALSE	TRUE	FALSE	TRUE
CRE76	Low	perirectal surveillance swab	FALSE	TRUE	TRUE	FALSE	TRUE	FALSE	FALSE	TRUE	TRUE
CRE82	Low	perirectal surveillance swab	TRUE	TRUE	TRUE	TRUE	FALSE	FALSE	TRUE	FALSE	TRUE
CRE83	Low	perirectal surveillance swab	TRUE	TRUE	FALSE	TRUE	FALSE	FALSE	TRUE	FALSE	TRUE
CRE96	Low	perirectal surveillance swab	TRUE	FALSE	FALSE	TRUE	FALSE	FALSE	TRUE	FALSE	TRUE
CRE97	Low	perirectal surveillance swab	FALSE	TRUE	FALSE	TRUE	FALSE	FALSE	FALSE	FALSE	FALSE
CRE118	Low	sputum	TRUE	TRUE	TRUE	TRUE	TRUE	TRUE	TRUE	TRUE	TRUE
CRE134-1	Low	sputum	TRUE	TRUE	TRUE	TRUE	FALSE	FALSE	TRUE	FALSE	FALSE
CRE134-2	Low	sputum	TRUE	TRUE	TRUE	TRUE	FALSE	FALSE	TRUE	FALSE	FALSE
CRE149	Low	sputum	TRUE	TRUE	TRUE	TRUE	FALSE	FALSE	FALSE	FALSE	FALSE
CRE514	Low	sputum	TRUE	TRUE	FALSE	TRUE	FALSE	TRUE	TRUE	FALSE	TRUE
CRE557	Low	sputum	FALSE	TRUE	TRUE	TRUE	TRUE	FALSE	FALSE	FALSE	TRUE
CRE6	Low	sputum	TRUE	TRUE	FALSE	TRUE	FALSE	FALSE	TRUE	TRUE	FALSE
CRE124	Low	urine	TRUE	TRUE	TRUE	FALSE	FALSE	FALSE	FALSE	FALSE	FALSE
CRE127	Low	urine	FALSE	TRUE	TRUE	TRUE	FALSE	FALSE	TRUE	FALSE	FALSE
CRE14	Low	urine	TRUE	TRUE	TRUE	TRUE	FALSE	TRUE	TRUE	FALSE	FALSE
CRE152	Low	urine	FALSE	FALSE	TRUE	FALSE	FALSE	FALSE	FALSE	FALSE	FALSE
CRE170	Low	urine	FALSE	FALSE	TRUE	FALSE	FALSE	FALSE	FALSE	FALSE	FALSE
CRE171	Low	urine	FALSE	TRUE	FALSE	FALSE	FALSE	FALSE	FALSE	FALSE	FALSE
CRE189	Low	urine	FALSE	TRUE	FALSE	FALSE	FALSE	FALSE	FALSE	FALSE	FALSE
CRE50	Low	urine	FALSE	TRUE	FALSE	FALSE	FALSE	FALSE	FALSE	FALSE	TRUE
CRE500	Low	urine	TRUE	TRUE	TRUE	TRUE	FALSE	FALSE	FALSE	FALSE	TRUE
CRE501	Low	urine	TRUE	TRUE	TRUE	FALSE	FALSE	FALSE	FALSE	FALSE	TRUE
CRE504	Low	urine	FALSE	TRUE	FALSE	FALSE	FALSE	FALSE	FALSE	FALSE	FALSE
CRE506	Low	urine	FALSE	TRUE	TRUE	FALSE	FALSE	FALSE	FALSE	FALSE	FALSE
CRE519	Low	urine	TRUE	TRUE	TRUE	FALSE	FALSE	FALSE	FALSE	FALSE	TRUE
CRE524	Low	urine	TRUE	TRUE	FALSE	TRUE	FALSE	FALSE	FALSE	FALSE	TRUE
CRE537	Low	urine	FALSE	FALSE	FALSE	TRUE	FALSE	FALSE	FALSE	FALSE	FALSE
CRE544	Low	urine	FALSE	FALSE	FALSE	FALSE	FALSE	FALSE	FALSE	FALSE	FALSE
CRE608	Low	urine	FALSE	FALSE	FALSE	FALSE	FALSE	TRUE	FALSE	FALSE	FALSE
CRE610	Low	urine	FALSE	TRUE	TRUE	FALSE	FALSE	FALSE	FALSE	FALSE	FALSE
CRE612	Low	urine	FALSE	TRUE	TRUE	FALSE	FALSE	FALSE	FALSE	FALSE	FALSE
CRE65	Low	urine	TRUE	TRUE	FALSE	TRUE	FALSE	FALSE	FALSE	FALSE	TRUE
CRE705	Low	urine	FALSE	TRUE	TRUE	TRUE	FALSE	FALSE	TRUE	FALSE	FALSE
CRE706	Low	urine	FALSE	FALSE	FALSE	TRUE	FALSE	FALSE	FALSE	FALSE	FALSE
CRE75	Low	urine	FALSE	FALSE	FALSE	FALSE	FALSE	FALSE	FALSE	FALSE	FALSE
CRE78	Low	urine	TRUE	FALSE	FALSE	TRUE	FALSE	FALSE	FALSE	FALSE	FALSE
CRE91	Low	urine	TRUE	TRUE	FALSE	FALSE	FALSE	FALSE	FALSE	FALSE	FALSE
CRE110	Low	wound	FALSE	TRUE	FALSE	TRUE	FALSE	FALSE	FALSE	FALSE	FALSE
CRE15	Low	wound	TRUE	FALSE	TRUE	TRUE	FALSE	FALSE	FALSE	FALSE	TRUE
CRE18	Low	wound	TRUE	FALSE	FALSE	FALSE	FALSE	FALSE	TRUE	FALSE	FALSE
CRE48	Low	wound	FALSE	TRUE	TRUE	TRUE	FALSE	TRUE	FALSE	FALSE	FALSE
CRE61	Low	wound	TRUE	FALSE	TRUE	FALSE	FALSE	FALSE	FALSE	FALSE	TRUE
CRE73	Low	wound	FALSE	TRUE	FALSE	FALSE	FALSE	FALSE	FALSE	FALSE	FALSE

## Sheet: Virulence Factors
Presence/absence of previously described K. pneumoniae virulence factors among the CRKp isolates
Isolate	Transmission	Hospital	ICU Status	Culture Type	Culture Source	MLST	Clonal Group (CG)	aerobactin (iucABCD)	colibactin	enterobactin	salmochelin	yersiniabactin	allantoin region	type 1 fimbriae	type 3 fimbriae	T6SS	kfuABC (ferric uptake)	microcin E492	kvgAS (regulator)
CRE150	High	Maryland Hospital A (MD-A)	ICU	Clinical	sputum	ST551	-	0	0	1	0	0	0	1	1	1	0	0	0
CRE513	High	New York (NY)	non-ICU	Clinical	sputum	ST11	CG258	0	0	1	0	1	0	1	1	0	0	0	0
CRE20	High	Maryland Hospital B (MD-B)	ICU	Clinical	sputum	ST258	CG258	0	0	1	0	0	0	1	1	1	0	0	0
CRE32	High	Maryland Hospital A (MD-A)	ICU	Clinical	urine	ST48	-	0	1	1	0	1	0	1	1	1	0	0	0
CRE738	High	Pennsylvania (PA)	ICU	Surveillance	perirectal surveillance swab	ST268	-	0	0	1	0	1	0	1	1	1	0	1	0
CRE605	High	California (CA)	non-ICU	Clinical	Other	ST258	CG258	0	0	1	0	0	0	1	1	1	0	0	0
CRE523	High	New York (NY)	ICU	Clinical	blood	ST17	CG17/20	0	0	1	0	1	0	1	1	1	0	0	0
CRE81	High	Maryland Hospital A (MD-A)	ICU	Clinical	sputum	ST258	CG258	0	1	1	0	1	0	1	1	1	0	0	0
CRE552-1	High	New York (NY)	ICU	Clinical	urine	ST307	-	0	0	1	0	0	0	1	1	1	0	0	0
CRE532	High	New York (NY)	ICU	Clinical	blood	ST307	-	0	0	1	0	0	0	1	1	1	0	0	0
CRE614	High	California (CA)	non-ICU	Clinical	wound	ST258	CG258	0	0	1	0	0	0	1	1	1	0	0	0
CRE130	High	Maryland Hospital A (MD-A)	non-ICU	Surveillance	perirectal surveillance swab	ST17	CG17/20	0	0	1	0	0	0	1	1	1	0	0	0
CRE554	High	New York (NY)	non-ICU	Clinical	urine	ST307	-	0	0	1	0	0	0	1	1	1	0	0	0
CRE538	Intermediate	New York (NY)	ICU	Clinical	sputum	ST258	CG258	0	0	1	0	0	0	1	1	1	0	0	0
CRE611	Intermediate	California (CA)	non-ICU	Clinical	wound	ST15	CG15	0	0	1	0	1	0	1	1	1	1	0	0
CRE531	Intermediate	New York (NY)	ICU	Clinical	sputum	ST14	CG15	0	0	1	0	1	0	1	1	1	1	0	0
CRE99	Intermediate	Maryland Hospital B (MD-B)	ICU	Clinical	wound	ST48	-	0	1	1	0	1	0	1	1	1	0	0	0
CRE542	Intermediate	New York (NY)	non-ICU	Surveillance	perirectal surveillance swab	ST258	CG258	0	0	1	0	0	0	1	1	1	0	0	0
CRE535	Intermediate	New York (NY)	ICU	Clinical	sputum	ST240	-	0	0	1	0	0	0	1	1	0	0	0	0
CRE190	Intermediate	Maryland Hospital A (MD-A)	ICU	Clinical	Other	ST258	CG258	0	0	1	0	0	0	1	1	1	0	0	0
CRE13	Intermediate	Maryland Hospital B (MD-B)	ICU	Clinical	urine	ST258	CG258	0	0	1	0	0	0	1	1	1	0	0	0
CRE153	Intermediate	Maryland Hospital A (MD-A)	ICU	Surveillance	perirectal surveillance swab	ST35	-	0	0	1	0	0	0	1	1	1	1	1	1
CRE551	Intermediate	New York (NY)	ICU	Clinical	sputum	ST258	CG258	0	0	1	0	0	0	1	1	1	0	0	0
CRE33	Intermediate	Maryland Hospital B (MD-B)	ICU	Clinical	urine	ST3727	-	0	0	1	0	0	0	1	1	1	0	0	0
CRE7	Intermediate	Maryland Hospital A (MD-A)	ICU	Surveillance	perirectal surveillance swab	ST6005	-	0	0	1	0	1	0	1	1	1	0	0	0
CRE34	Intermediate	Maryland Hospital A (MD-A)	ICU	Surveillance	perirectal surveillance swab	ST258	CG258	0	0	1	0	1	0	0	0	1	0	0	0
CRE516	Intermediate	New York (NY)	non-ICU	Clinical	urine	ST258	CG258	0	1	1	0	1	0	1	1	1	0	0	0
CRE24	Intermediate	Maryland Hospital A (MD-A)	ICU	Surveillance	perirectal surveillance swab	ST442	-	0	0	1	0	0	0	1	1	1	0	0	0
CRE71	Intermediate	Maryland Hospital B (MD-B)	non-ICU	Clinical	wound	ST36	-	0	0	1	0	0	0	1	1	1	0	0	0
CRE510	Intermediate	New York (NY)	ICU	Clinical	sputum	ST258	CG258	0	0	1	0	0	0	1	1	1	0	0	0
CRE64	Intermediate	Maryland Hospital B (MD-B)	ICU	Clinical	wound	ST15	CG15	0	0	1	0	1	0	1	1	1	1	0	0
CRE123	Intermediate	Maryland Hospital A (MD-A)	ICU	Surveillance	perirectal surveillance swab	ST15	CG15	0	0	1	0	0	0	1	0	1	1	0	0
CRE145	Intermediate	Maryland Hospital A (MD-A)	ICU	Clinical	Other	ST1476	-	0	0	1	0	0	0	0	0	1	0	0	0
CRE58-1	Intermediate	Maryland Hospital A (MD-A)	non-ICU	Surveillance	perirectal surveillance swab	ST2543	-	0	0	1	0	0	0	1	1	0	0	0	0
CRE530	Intermediate	New York (NY)	non-ICU	Clinical	sputum	ST258	CG258	0	0	1	0	0	0	1	1	1	0	0	0
CRE16	Intermediate	Maryland Hospital B (MD-B)	ICU	Clinical	sputum	ST258	CG258	0	1	1	0	1	0	1	1	1	0	0	0
CRE525	Intermediate	New York (NY)	non-ICU	Clinical	sputum	ST231	-	1	0	1	0	1	0	1	1	1	1	0	0
CRE528	Intermediate	New York (NY)	non-ICU	Clinical	urine	ST258	CG258	0	0	1	0	0	0	1	1	1	0	0	0
CRE117	Intermediate	Maryland Hospital A (MD-A)	ICU	Clinical	sputum	ST6005	-	0	0	1	0	1	0	1	1	1	0	0	0
CRE550	Intermediate	New York (NY)	ICU	Clinical	blood	ST258	CG258	0	0	1	0	0	0	1	1	1	0	0	0
CRE67	Intermediate	Maryland Hospital A (MD-A)	non-ICU	Surveillance	perirectal surveillance swab	ST11	CG258	0	0	1	0	1	0	1	1	1	0	0	0
CRE87	Intermediate	Maryland Hospital A (MD-A)	ICU	Clinical	urine	ST258	CG258	0	0	1	0	1	0	1	1	1	0	0	0
CRE45	Intermediate	Maryland Hospital B (MD-B)	ICU	Surveillance	perirectal surveillance swab	ND	-	0	0	1	0	0	0	1	1	1	0	0	0
CRE522	Intermediate	New York (NY)	non-ICU	Clinical	urine	ST15	CG15	0	0	1	0	1	0	1	1	1	1	0	0
CRE141	Intermediate	Maryland Hospital A (MD-A)	ICU	Clinical	Other	ST515	-	0	0	1	0	0	0	1	1	1	0	0	0
CRE47	Intermediate	Maryland Hospital A (MD-A)	ICU	Clinical	sputum	ST442	-	0	0	1	0	0	0	1	1	1	0	0	0
CRE88	Intermediate	Maryland Hospital A (MD-A)	non-ICU	Clinical	sputum	ST11	CG258	0	0	1	0	1	0	1	1	1	0	0	0
CRE700	Intermediate	Pennsylvania (PA)	ICU	Clinical	sputum	ST258	CG258	0	1	1	0	1	0	1	1	1	0	0	0
CRE502	Intermediate	New York (NY)	ICU	Clinical	Other	ST258	CG258	0	1	1	0	1	0	1	1	1	0	0	0
CRE173	Intermediate	Maryland Hospital A (MD-A)	non-ICU	Clinical	urine	ST258	CG258	0	0	1	0	0	0	1	1	1	0	0	0
CRE86	Intermediate	Maryland Hospital A (MD-A)	ICU	Surveillance	perirectal surveillance swab	ST20	CG17/20	0	0	1	0	0	0	1	1	1	0	0	0
CRE103	Intermediate	Maryland Hospital A (MD-A)	ICU	Clinical	urine	ST268	-	0	0	1	0	1	0	1	1	1	1	1	0
CRE600	Intermediate	California (CA)	non-ICU	Clinical	wound	ST258	CG258	0	0	1	0	0	0	1	1	1	0	0	0
CRE181	Intermediate	Maryland Hospital A (MD-A)	non-ICU	Clinical	urine	ST20	CG17/20	0	0	1	0	0	0	1	1	1	0	0	0
CRE603-2	Intermediate	California (CA)	non-ICU	Clinical	Other	ST11	CG258	0	0	1	0	0	0	1	1	1	0	0	0
CRE30	Intermediate	Maryland Hospital A (MD-A)	ICU	Clinical	sputum	ST340	CG258	0	0	1	0	0	0	1	1	1	0	0	0
CRE106	Intermediate	Maryland Hospital A (MD-A)	ICU	Clinical	sputum	ST299	-	0	1	1	0	1	0	1	1	0	0	0	1
CRE157-1	Intermediate	Maryland Hospital B (MD-B)	non-ICU	Clinical	wound	ST6005	-	0	0	1	0	1	0	1	1	1	0	0	0
CRE113	Intermediate	Maryland Hospital A (MD-A)	ICU	Surveillance	perirectal surveillance swab	ST6006	-	0	0	1	0	1	0	1	1	1	0	0	0
CRE74	Intermediate	Maryland Hospital A (MD-A)	ICU	Clinical	blood	ST15	CG15	0	0	1	0	1	0	1	1	1	1	0	0
CRE517	Intermediate	New York (NY)	ICU	Clinical	urine	ST42	-	0	0	1	0	0	0	1	1	1	0	0	0
CRE22	Intermediate	Maryland Hospital B (MD-B)	ICU	Clinical	wound	ST16	CG17/20	0	0	1	0	1	0	1	1	1	0	0	0
CRE609	Intermediate	California (CA)	ICU	Clinical	urine	ST258	CG258	0	0	1	0	0	0	1	1	1	0	0	0
CRE735	Intermediate	Pennsylvania (PA)	ICU	Clinical	Other	ST268	-	0	0	1	0	1	0	1	1	1	0	1	0
CRE720	Intermediate	Pennsylvania (PA)	non-ICU	Clinical	Other	ST258	CG258	0	1	1	0	1	0	1	1	1	0	0	0
CRE604	Intermediate	California (CA)	non-ICU	Clinical	urine	ST258	CG258	0	0	1	0	0	0	1	1	1	0	0	0
CRE59	Intermediate	Maryland Hospital A (MD-A)	ICU	Clinical	urine	ST6005	-	0	0	1	0	1	0	1	1	1	0	0	0
CRE754	Intermediate	Pennsylvania (PA)	ICU	Surveillance	perirectal surveillance swab	ST661	-	0	0	1	0	0	0	1	1	1	0	0	0
CRE94	Intermediate	Maryland Hospital A (MD-A)	non-ICU	Clinical	urine	ST258	CG258	0	0	1	0	1	0	1	1	1	0	0	0
CRE704	Intermediate	Pennsylvania (PA)	ICU	Clinical	sputum	ST258	CG258	0	1	1	0	1	0	1	1	1	0	0	0
CRE5	Intermediate	Maryland Hospital B (MD-B)	non-ICU	Clinical	urine	ST11	CG258	0	0	1	0	0	0	1	1	1	0	0	0
CRE612	Low	California (CA)	ICU	Clinical	urine	ST258	CG258	0	0	1	0	0	0	1	1	1	0	0	0
CRE539	Low	New York (NY)	non-ICU	Clinical	blood	ST258	CG258	0	1	1	0	1	0	1	1	1	0	0	0
CRE11	Low	Maryland Hospital A (MD-A)	ICU	Surveillance	perirectal surveillance swab	ST48	-	0	1	1	0	1	0	1	1	1	0	0	0
CRE151	Low	Maryland Hospital B (MD-B)	non-ICU	Surveillance	perirectal surveillance swab	ST873	-	0	0	1	0	0	0	1	1	1	0	0	0
CRE4	Low	Maryland Hospital A (MD-A)	ICU	Surveillance	perirectal surveillance swab	ST17	CG17/20	0	0	1	0	0	0	1	1	1	0	0	0
CRE723	Low	Pennsylvania (PA)	non-ICU	Surveillance	perirectal surveillance swab	ST6008	-	0	0	1	0	0	0	1	1	1	1	0	0
CRE706	Low	Pennsylvania (PA)	non-ICU	Clinical	urine	ST1634	-	0	0	1	0	0	1	1	1	1	1	0	1
CRE731	Low	Pennsylvania (PA)	ICU	Surveillance	perirectal surveillance swab	ST307	-	0	0	1	0	0	0	1	1	1	0	0	0
CRE68	Low	Maryland Hospital A (MD-A)	non-ICU	Surveillance	perirectal surveillance swab	ST258	CG258	0	0	1	0	0	0	1	1	1	0	0	0
CRE101	Low	Maryland Hospital A (MD-A)	non-ICU	Surveillance	perirectal surveillance swab	ST307	-	0	0	1	0	0	0	1	1	1	0	0	0
CRE709	Low	Pennsylvania (PA)	non-ICU	Clinical	Other	ST258	CG258	0	1	1	0	1	0	1	1	1	0	0	0
CRE116	Low	Maryland Hospital A (MD-A)	ICU	Surveillance	perirectal surveillance swab	ST258	CG258	0	0	1	0	1	0	1	1	1	0	0	0
CRE31	Low	Maryland Hospital A (MD-A)	non-ICU	Clinical	Other	ST15	CG15	0	0	1	0	1	0	1	1	1	1	0	0
CRE159	Low	Maryland Hospital A (MD-A)	ICU	Clinical	Other	ST626	-	0	0	1	0	0	1	1	1	1	1	0	0
CRE72	Low	Maryland Hospital A (MD-A)	non-ICU	Clinical	Other	ST14	CG15	0	0	1	0	0	0	1	1	1	1	0	0
CRE111	Low	Maryland Hospital A (MD-A)	ICU	Surveillance	perirectal surveillance swab	ST258	CG258	0	0	1	0	1	0	1	1	1	0	0	0
CRE124	Low	Maryland Hospital A (MD-A)	ICU	Clinical	urine	ST258	CG258	0	1	1	0	1	0	1	1	1	0	0	0
CRE134-1	Low	Maryland Hospital A (MD-A)	ICU	Clinical	sputum	ST188	-	0	0	1	0	0	0	1	1	1	1	0	0
CRE171	Low	Maryland Hospital A (MD-A)	non-ICU	Clinical	urine	ST48	-	0	1	1	0	1	0	1	1	1	0	0	0
CRE149	Low	Maryland Hospital B (MD-B)	ICU	Clinical	sputum	ST133	-	0	0	1	0	0	0	1	1	1	1	0	0
CRE118	Low	Maryland Hospital A (MD-A)	ICU	Clinical	sputum	ST14	CG15	0	0	1	0	1	0	1	1	1	1	0	0
CRE729	Low	Pennsylvania (PA)	non-ICU	Clinical	Other	ST133	-	0	0	1	0	0	0	0	0	1	1	0	0
CRE75	Low	Maryland Hospital A (MD-A)	ICU	Clinical	urine	ST258	CG258	0	0	1	0	1	0	1	1	1	0	0	0
CRE61	Low	Maryland Hospital B (MD-B)	ICU	Clinical	wound	ST15	CG15	0	0	1	0	1	0	1	0	1	1	0	0
CRE537	Low	New York (NY)	non-ICU	Clinical	urine	ST258	CG258	0	1	1	0	1	0	1	1	1	0	0	0
CRE73	Low	Maryland Hospital B (MD-B)	non-ICU	Clinical	wound	ST11	CG258	0	0	1	0	1	0	1	1	1	0	0	0
CRE143	Low	Maryland Hospital A (MD-A)	ICU	Clinical	Other	ST133	-	0	0	1	0	0	0	1	1	1	1	0	0
CRE164	Low	Maryland Hospital B (MD-B)	ICU	Clinical	Other	ST40	-	0	0	1	0	0	0	1	1	1	0	0	0
CRE28	Low	Maryland Hospital A (MD-A)	non-ICU	Clinical	Other	ST70	-	0	0	1	0	1	0	1	1	1	0	0	0
CRE69	Low	Maryland Hospital A (MD-A)	non-ICU	Clinical	Other	ST3727	-	0	0	1	0	0	0	1	1	1	0	0	0
CRE519	Low	New York (NY)	non-ICU	Clinical	urine	ST258	CG258	0	1	1	0	1	0	1	1	1	0	0	0
CRE91	Low	Maryland Hospital A (MD-A)	non-ICU	Clinical	urine	ST11	CG258	0	0	1	0	1	0	1	1	1	0	0	0
CRE544	Low	New York (NY)	non-ICU	Clinical	urine	ST6007	-	0	0	1	0	0	0	1	1	1	0	0	0
CRE134-2	Low	Maryland Hospital A (MD-A)	ICU	Clinical	sputum	ST3626	-	0	0	1	0	0	0	1	1	1	1	0	0
CRE162	Low	Maryland Hospital A (MD-A)	ICU	Surveillance	perirectal surveillance swab	ST76	-	0	0	1	0	0	0	1	1	1	0	0	0
CRE701	Low	Pennsylvania (PA)	non-ICU	Clinical	blood	ST258	CG258	0	1	1	0	1	0	1	0	1	0	0	0
CRE17	Low	Maryland Hospital A (MD-A)	ICU	Clinical	Other	ST1564	-	0	0	1	0	0	0	1	1	1	0	0	0
CRE524	Low	New York (NY)	non-ICU	Clinical	urine	ST327	-	0	0	1	0	0	0	1	1	1	1	0	0
CRE610	Low	California (CA)	non-ICU	Clinical	urine	ST258	CG258	0	1	1	0	1	0	1	1	1	0	0	0
CRE189	Low	Maryland Hospital A (MD-A)	non-ICU	Clinical	urine	ST225	-	0	0	1	0	0	0	1	0	1	0	0	0
CRE613	Low	California (CA)	non-ICU	Clinical	blood	ST258	CG258	0	0	1	0	0	0	1	1	1	0	0	0
CRE48	Low	Maryland Hospital B (MD-B)	ICU	Clinical	wound	ST3727	-	0	0	1	0	0	0	1	1	1	0	0	0
CRE41	Low	Maryland Hospital A (MD-A)	ICU	Clinical	blood	ST14	CG15	0	0	1	0	0	0	1	1	1	1	0	0
CRE506	Low	New York (NY)	non-ICU	Clinical	urine	ST15	CG15	0	0	1	0	1	0	1	1	1	1	0	0
CRE60	Low	Maryland Hospital A (MD-A)	ICU	Clinical	blood	ST299	-	0	1	1	0	1	0	1	1	1	0	0	1
CRE78	Low	Maryland Hospital B (MD-B)	non-ICU	Clinical	urine	ST258	CG258	0	0	1	0	0	0	1	1	1	0	0	0
CRE712	Low	Pennsylvania (PA)	ICU	Clinical	Other	ST37	-	0	0	1	0	0	0	1	1	1	0	0	0
CRE705	Low	Pennsylvania (PA)	non-ICU	Clinical	urine	ST76	-	0	0	1	0	0	0	1	1	1	0	0	0
CRE557	Low	New York (NY)	ICU	Clinical	sputum	ST258	CG258	0	1	1	0	1	0	1	1	1	0	0	0
CRE115	Low	Maryland Hospital A (MD-A)	ICU	Clinical	blood	ST48	-	0	1	1	0	1	0	1	1	1	0	0	0
CRE8	Low	Maryland Hospital A (MD-A)	ICU	Clinical	Other	ST134	-	0	0	1	0	0	0	1	1	1	1	0	0
CRE39	Low	Maryland Hospital A (MD-A)	non-ICU	Clinical	Other	ST464	-	0	0	1	0	0	0	1	1	1	0	0	0
CRE21	Low	Maryland Hospital A (MD-A)	ICU	Surveillance	perirectal surveillance swab	ST258	CG258	0	1	1	0	1	0	1	1	1	0	0	0
CRE83	Low	Maryland Hospital A (MD-A)	ICU	Surveillance	perirectal surveillance swab	ST15	CG15	0	0	1	0	1	0	1	1	1	1	0	0
CRE50	Low	Maryland Hospital A (MD-A)	non-ICU	Clinical	urine	ST15	CG15	0	0	1	0	1	0	1	1	1	1	0	0
CRE79	Low	Maryland Hospital B (MD-B)	non-ICU	Clinical	blood	ST111	-	0	0	1	0	1	0	1	1	1	0	0	0
CRE152	Low	Maryland Hospital B (MD-B)	non-ICU	Clinical	urine	ST30	-	0	0	1	0	0	0	1	1	1	0	0	0
CRE170	Low	Maryland Hospital A (MD-A)	non-ICU	Clinical	urine	ST13	-	0	0	1	0	0	0	1	1	1	1	0	0
CRE617	Low	California (CA)	non-ICU	Clinical	blood	ST258	CG258	0	0	1	0	0	0	1	1	1	0	0	0
CRE602	Low	California (CA)	non-ICU	Clinical	Other	ST258	CG258	0	0	1	0	0	0	1	1	1	0	0	0
CRE10	Low	Maryland Hospital A (MD-A)	ICU	Surveillance	perirectal surveillance swab	ST405	-	0	0	1	0	1	0	1	1	1	1	1	1
CRE514	Low	New York (NY)	ICU	Clinical	sputum	ST42	-	0	0	1	0	0	0	1	1	1	0	0	0
CRE177	Low	Maryland Hospital A (MD-A)	ICU	Surveillance	perirectal surveillance swab	ST252	-	0	0	1	0	0	0	1	1	1	0	0	0
CRE43	Low	Maryland Hospital A (MD-A)	non-ICU	Surveillance	perirectal surveillance swab	ST45	-	0	0	1	0	1	0	1	1	1	0	0	0
CRE120	Low	Maryland Hospital A (MD-A)	non-ICU	Clinical	Other	ST258	CG258	0	0	1	0	1	0	1	1	1	0	0	0
CRE125	Low	Maryland Hospital A (MD-A)	ICU	Clinical	Other	ST462	-	0	0	1	0	0	0	1	1	1	0	0	0
CRE18	Low	Maryland Hospital B (MD-B)	ICU	Clinical	wound	ST258	CG258	0	0	1	0	0	0	1	1	1	0	0	0
CRE147	Low	Maryland Hospital A (MD-A)	non-ICU	Clinical	Other	ST405	-	0	0	1	0	1	0	1	1	1	1	1	1
CRE97	Low	Maryland Hospital A (MD-A)	non-ICU	Surveillance	perirectal surveillance swab	ST48	-	0	1	1	0	1	0	1	1	1	0	0	0
CRE137	Low	Maryland Hospital A (MD-A)	non-ICU	Surveillance	perirectal surveillance swab	ST258	CG258	0	0	1	0	0	0	1	0	1	0	0	0
CRE55	Low	Maryland Hospital A (MD-A)	ICU	Clinical	blood	ST22	-	0	0	1	0	0	0	1	1	1	0	0	0
CRE503	Low	New York (NY)	non-ICU	Clinical	blood	ST3359	CG258	0	1	1	0	1	0	1	1	1	0	0	0
CRE500	Low	New York (NY)	non-ICU	Clinical	urine	ST299	-	0	1	1	0	1	0	1	1	1	0	0	1
CRE63	Low	Maryland Hospital A (MD-A)	ICU	Surveillance	perirectal surveillance swab	ST133	-	0	1	1	0	1	0	1	1	1	1	0	0
CRE14	Low	Maryland Hospital B (MD-B)	ICU	Clinical	urine	ST48	-	0	1	1	0	1	0	1	1	1	0	0	0
CRE715	Low	Pennsylvania (PA)	non-ICU	Clinical	Other	ST133	-	0	1	1	0	1	0	1	0	1	1	0	0
CRE139	Low	Maryland Hospital A (MD-A)	non-ICU	Clinical	blood	ST258	CG258	0	0	1	0	1	0	1	1	1	0	0	0
CRE25	Low	Maryland Hospital B (MD-B)	ICU	Surveillance	perirectal surveillance swab	ST133	-	0	0	1	0	0	0	1	1	1	1	0	0
CRE15	Low	Maryland Hospital B (MD-B)	ICU	Clinical	wound	ST1061	-	0	0	1	0	0	0	1	1	1	0	0	0
CRE127	Low	Maryland Hospital A (MD-A)	non-ICU	Clinical	urine	ST11	CG258	0	0	1	0	0	0	1	1	1	0	0	0
CRE6	Low	Maryland Hospital B (MD-B)	ICU	Clinical	sputum	ST48	-	0	1	1	0	1	0	1	1	1	0	0	0
CRE80	Low	Maryland Hospital A (MD-A)	non-ICU	Clinical	blood	ST1084	CG258	0	1	1	0	1	0	1	1	1	0	0	0
CRE507	Low	New York (NY)	non-ICU	Clinical	Other	ST231	-	1	0	1	0	1	0	1	1	1	1	0	0
CRE65	Low	Maryland Hospital A (MD-A)	ICU	Clinical	urine	ST37	-	0	0	1	0	0	0	1	1	0	0	0	0
CRE110	Low	Maryland Hospital A (MD-A)	ICU	Clinical	wound	ST15	CG15	0	0	1	0	1	0	1	1	1	1	0	0
CRE553	Low	New York (NY)	non-ICU	Surveillance	perirectal surveillance swab	ST872	-	0	0	1	0	0	0	1	1	0	0	0	0
CRE12	Low	Maryland Hospital A (MD-A)	ICU	Clinical	Other	ST15	CG15	0	0	1	0	1	0	1	1	1	1	0	0
CRE76	Low	Maryland Hospital B (MD-B)	non-ICU	Surveillance	perirectal surveillance swab	ST611	-	0	0	1	0	1	0	1	1	1	0	0	0
CRE608	Low	California (CA)	non-ICU	Clinical	urine	ST258	CG258	0	0	1	0	0	0	1	1	1	0	0	0
CRE501	Low	New York (NY)	non-ICU	Clinical	urine	ST258	CG258	0	0	1	0	0	0	1	1	1	0	0	0
CRE504	Low	New York (NY)	non-ICU	Clinical	urine	ST502	-	0	0	1	0	0	0	1	1	1	0	0	0
CRE82	Low	Maryland Hospital A (MD-A)	ICU	Surveillance	perirectal surveillance swab	ST299	-	0	1	1	0	1	0	1	1	1	0	0	1
CRE606	Low	California (CA)	non-ICU	Clinical	blood	ST258	CG258	0	0	1	0	0	0	1	1	1	0	0	0
CRE96	Low	Maryland Hospital B (MD-B)	ICU	Surveillance	perirectal surveillance swab	ST427	-	0	0	1	0	0	0	1	1	1	0	0	0
CRE166	Low	Maryland Hospital A (MD-A)	non-ICU	Surveillance	perirectal surveillance swab	ST258	CG258	0	0	1	0	0	0	1	1	1	0	0	0
*Genes were considered "present" that had a tblastn bsr of ≥0.8, "1" indicates a genome has ≥50% of the genes in a locus, 0 indicates <50% of the genes.

## Sheet: ARGs
Presence/absence of acquired antibiotic resistance genes (ARGs) among the CRKp isolates
Isolate	Transmission	Hospital	ICU/non-ICU	Culture Type	Culture Source	MLST	Clonal Group (CG)	No. of acquired ARGs	AAC(3)-IIc	AAC(3)-IId	AAC(3)-IIe	AAC(3)-IIg	AAC(3)-IV	AAC(6')-Ib	AAC(6')-Ib-cr3	AAC(6')-Ib-cr5	AAC(6')-Ib-cr6	AAC(6')-Ib10	AAC(6')-Ib4	AAC(6')-Ib7	AAC(6')-Ib9	AAC(6')-IIc	aadA	aadA16	aadA2	aadA23	aadA3	aadA5	ANT(2'')-Ia	ANT(3'')-IIa	APH(3'')-Ib	APH(3')-Ia	APH(3')-VI	APH(4)-Ia	APH(6)-Id	armA	arr-2	arr-3	BRP(MBL)	CARB-3	catB11	catB3	catI	catII	cmlA1	cmlA4	cmlA5	cmlA6	CMY-2
CRE10	Low	Maryland Hospital A (MD-A)	ICU	Surveillance	perirectal surveillance swab	ST405	-	8	0	0	0	0	0	0	0	0	0	0	0	0	0	0	0	0	0	0	0	0	0	0	1	0	0	0	1	0	0	0	0	0	0	0	0	0	0	0	0	0	0
CRE101	Low	Maryland Hospital A (MD-A)	non-ICU	Surveillance	perirectal surveillance swab	ST307	-	11	0	0	0	0	0	0	0	1	0	0	0	0	0	0	0	0	0	0	0	0	0	0	0	0	0	0	0	0	0	0	0	0	0	1	0	0	0	0	0	0	0
CRE103	Intermediate	Maryland Hospital A (MD-A)	ICU	Clinical	urine	ST268	-	5	0	0	0	0	0	0	0	0	0	0	0	0	0	0	0	0	0	0	0	0	0	0	0	0	0	0	0	0	0	0	0	0	0	0	0	0	0	0	0	0	0
CRE106	Intermediate	Maryland Hospital A (MD-A)	ICU	Clinical	sputum	ST299	-	3	0	0	0	0	0	0	0	0	0	0	0	0	0	0	0	0	0	0	0	0	0	0	0	0	0	0	0	0	0	0	0	0	0	0	0	0	0	0	0	0	0
CRE11	Low	Maryland Hospital A (MD-A)	ICU	Surveillance	perirectal surveillance swab	ST48	-	5	0	0	0	0	0	0	0	0	0	0	0	0	0	0	0	0	0	0	0	0	0	0	0	0	0	0	0	0	0	0	0	0	0	0	0	0	0	0	0	0	0
CRE110	Low	Maryland Hospital A (MD-A)	ICU	Clinical	wound	ST15	CG15	5	0	0	0	0	0	0	0	0	0	0	0	0	0	0	0	0	0	0	0	0	0	0	0	0	0	0	1	0	0	0	0	0	0	0	0	0	0	0	0	0	0
CRE111	Low	Maryland Hospital A (MD-A)	ICU	Surveillance	perirectal surveillance swab	ST258	CG258	6	0	0	0	0	0	0	0	0	0	0	0	0	0	0	0	0	0	0	0	0	0	0	0	0	0	0	0	0	0	0	0	0	0	0	1	0	0	0	0	0	0
CRE113	Intermediate	Maryland Hospital A (MD-A)	ICU	Surveillance	perirectal surveillance swab	ST6006	-	1	0	0	0	0	0	0	0	0	0	1	0	0	0	0	0	0	0	0	0	0	0	0	0	0	0	0	0	0	0	0	0	0	0	0	0	0	0	0	0	0	0
CRE115	Low	Maryland Hospital A (MD-A)	ICU	Clinical	blood	ST48	-	5	0	0	0	0	0	0	0	0	0	0	0	0	0	0	0	0	0	0	0	0	0	0	0	0	0	0	0	0	0	0	0	0	0	0	0	0	0	0	0	0	0
CRE116	Low	Maryland Hospital A (MD-A)	ICU	Surveillance	perirectal surveillance swab	ST258	CG258	13	0	0	0	0	1	0	0	0	0	0	0	0	0	0	0	0	0	0	0	0	0	1	0	1	0	1	0	0	0	0	0	0	0	0	1	0	1	0	0	0	0
CRE117	Intermediate	Maryland Hospital A (MD-A)	ICU	Clinical	sputum	ST6005	-	7	0	0	0	0	0	0	0	0	0	1	0	0	0	0	0	0	0	0	0	0	0	1	0	0	0	0	0	0	0	0	0	0	0	0	0	0	0	0	0	0	0
CRE118	Low	Maryland Hospital A (MD-A)	ICU	Clinical	sputum	ST14	CG15	4	0	0	0	0	0	0	0	0	0	0	0	0	0	0	0	0	0	0	0	0	0	1	0	0	0	0	0	0	0	0	0	0	0	0	0	0	0	0	0	0	0
CRE12	Low	Maryland Hospital A (MD-A)	ICU	Clinical	other	ST15	CG15	12	0	0	1	0	0	0	0	1	0	0	0	0	0	0	0	0	0	0	0	0	0	0	0	0	0	0	1	0	0	0	0	0	0	1	0	0	0	0	0	0	0
CRE120	Low	Maryland Hospital A (MD-A)	non-ICU	Clinical	other	ST258	CG258	7	0	0	0	0	0	0	0	0	0	1	0	0	0	0	0	0	0	0	0	0	0	0	0	0	0	0	0	0	0	0	0	0	0	0	1	0	0	0	0	0	0
CRE123	Intermediate	Maryland Hospital A (MD-A)	ICU	Surveillance	perirectal surveillance swab	ST15	CG15	10	0	0	1	0	0	0	0	1	0	0	0	0	0	0	0	0	0	0	0	0	0	0	1	0	0	0	1	0	0	0	0	0	0	1	0	0	0	0	0	0	0
CRE124	Low	Maryland Hospital A (MD-A)	ICU	Clinical	urine	ST258	CG258	7	0	0	0	0	0	0	0	0	0	0	0	0	0	0	0	0	1	0	0	0	0	0	0	0	0	0	0	0	0	0	0	0	0	0	1	0	0	0	0	0	0
CRE125	Low	Maryland Hospital A (MD-A)	ICU	Clinical	other	ST462	-	12	0	0	1	0	0	0	0	1	0	0	0	0	0	0	0	0	0	0	0	0	0	0	1	0	0	0	1	0	0	0	0	0	0	1	0	0	0	0	0	0	0
CRE127	Low	Maryland Hospital A (MD-A)	non-ICU	Clinical	urine	ST11	CG258	6	0	1	0	0	0	0	0	0	0	1	0	0	0	0	0	0	0	0	0	0	0	1	0	0	0	0	0	0	0	0	0	0	0	0	0	0	0	0	0	0	0
CRE13	Intermediate	Maryland Hospital B (MD-B)	ICU	Clinical	urine	ST258	CG258	11	0	0	0	0	1	0	0	0	0	0	0	0	0	0	0	0	1	0	0	0	0	1	0	1	0	1	0	0	0	0	0	0	0	0	1	0	1	0	0	0	0
CRE130	High	Maryland Hospital A (MD-A)	non-ICU	Surveillance	perirectal surveillance swab	ST17	CG17/20	3	0	0	0	0	0	0	0	0	0	0	0	0	0	0	0	0	0	0	0	0	0	0	0	0	0	0	0	0	0	0	0	0	0	0	0	0	0	0	0	0	0
CRE134-1	Low	Maryland Hospital A (MD-A)	ICU	Clinical	sputum	ST188	-	4	0	0	0	0	0	0	0	0	0	0	0	0	0	0	0	0	0	0	0	0	0	0	0	0	0	0	0	0	0	0	0	0	0	0	0	0	0	0	0	0	0
CRE134-2	Low	Maryland Hospital A (MD-A)	ICU	Clinical	sputum	ST3626	-	4	0	0	0	0	0	0	0	0	0	0	0	0	0	0	0	0	0	0	0	0	0	0	0	0	0	0	0	0	0	0	0	0	0	0	0	0	0	0	0	0	0
CRE137	Low	Maryland Hospital A (MD-A)	non-ICU	Surveillance	perirectal surveillance swab	ST258	CG258	8	0	0	0	0	0	0	0	0	0	0	0	0	0	0	0	0	0	0	0	0	0	0	0	1	0	0	0	0	0	0	0	0	0	0	1	0	0	0	0	0	0
CRE139	Low	Maryland Hospital A (MD-A)	non-ICU	Clinical	blood	ST258	CG258	12	0	0	0	0	1	0	0	0	0	0	0	0	0	0	0	0	0	0	0	0	0	1	0	1	0	1	0	0	0	0	0	0	0	0	1	0	1	0	0	0	0
CRE14	Low	Maryland Hospital B (MD-B)	ICU	Clinical	urine	ST48	-	5	0	0	0	0	0	0	0	0	0	0	0	0	0	0	0	0	0	0	0	0	0	0	0	0	0	0	0	0	0	0	0	0	0	0	0	0	0	0	0	0	0
CRE141	Intermediate	Maryland Hospital A (MD-A)	ICU	Clinical	other	ST515	-	10	0	0	1	0	0	0	0	1	0	0	0	0	0	0	0	0	0	0	0	0	0	0	1	0	0	0	1	0	0	0	0	0	0	1	0	0	0	0	0	0	0
CRE143	Low	Maryland Hospital A (MD-A)	ICU	Clinical	other	ST133	-	0	0	0	0	0	0	0	0	0	0	0	0	0	0	0	0	0	0	0	0	0	0	0	0	0	0	0	0	0	0	0	0	0	0	0	0	0	0	0	0	0	0
CRE145	Intermediate	Maryland Hospital A (MD-A)	ICU	Clinical	other	ST1476	-	2	0	0	0	0	0	0	0	0	0	0	0	0	0	0	0	0	0	0	0	0	0	0	0	0	0	0	0	0	0	0	0	0	0	0	0	0	0	0	0	0	0
CRE147	Low	Maryland Hospital A (MD-A)	non-ICU	Clinical	other	ST405	-	9	0	0	0	0	0	0	0	1	0	0	0	0	0	0	0	0	0	0	0	0	0	0	1	0	0	0	1	0	0	0	0	0	0	0	0	0	0	0	0	0	0
CRE149	Low	Maryland Hospital B (MD-B)	ICU	Clinical	sputum	ST133	-	0	0	0	0	0	0	0	0	0	0	0	0	0	0	0	0	0	0	0	0	0	0	0	0	0	0	0	0	0	0	0	0	0	0	0	0	0	0	0	0	0	0
CRE15	Low	Maryland Hospital B (MD-B)	ICU	Clinical	wound	ST1061	-	9	0	0	0	0	0	0	0	0	0	0	0	0	1	0	0	0	0	0	0	0	0	1	1	0	0	0	1	0	0	0	0	0	0	0	0	0	0	0	0	0	0
CRE150	High	Maryland Hospital A (MD-A)	ICU	Clinical	sputum	ST551	-	11	0	0	1	0	0	0	0	1	0	0	0	0	0	0	0	0	0	0	0	0	0	0	1	0	0	0	1	0	0	0	0	0	0	1	0	0	0	0	0	0	0
CRE151	Low	Maryland Hospital B (MD-B)	non-ICU	Surveillance	perirectal surveillance swab	ST873	-	12	0	0	0	0	0	0	0	0	0	0	0	0	0	0	0	0	0	0	1	0	0	0	1	0	0	0	1	0	0	0	0	0	0	0	0	0	0	1	0	0	0
CRE152	Low	Maryland Hospital B (MD-B)	non-ICU	Clinical	urine	ST30	-	8	0	0	0	0	0	0	0	0	0	0	0	0	0	0	0	0	0	0	0	0	0	0	1	0	0	0	1	0	0	0	0	0	0	0	0	0	0	0	0	0	0
CRE153	Intermediate	Maryland Hospital A (MD-A)	ICU	Surveillance	perirectal surveillance swab	ST35	-	4	0	0	0	0	0	0	0	0	0	0	0	0	0	0	0	0	0	0	0	0	0	0	0	0	0	0	0	0	0	0	0	0	0	0	0	0	0	0	0	0	0
CRE157-1	Intermediate	Maryland Hospital B (MD-B)	non-ICU	Clinical	wound	ST6005	-	7	0	1	0	0	0	0	0	0	0	1	0	0	0	0	0	0	0	0	0	0	0	1	0	0	0	0	0	0	0	0	0	0	0	0	0	0	0	0	0	0	0
CRE159	Low	Maryland Hospital A (MD-A)	ICU	Clinical	other	ST626	-	0	0	0	0	0	0	0	0	0	0	0	0	0	0	0	0	0	0	0	0	0	0	0	0	0	0	0	0	0	0	0	0	0	0	0	0	0	0	0	0	0	0
CRE16	Intermediate	Maryland Hospital B (MD-B)	ICU	Clinical	sputum	ST258	CG258	11	0	0	0	0	0	0	0	0	0	0	0	0	1	0	0	0	0	0	0	0	0	1	1	0	0	0	1	0	0	0	0	0	0	0	0	0	0	0	0	0	0
CRE162	Low	Maryland Hospital A (MD-A)	ICU	Surveillance	perirectal surveillance swab	ST76	-	0	0	0	0	0	0	0	0	0	0	0	0	0	0	0	0	0	0	0	0	0	0	0	0	0	0	0	0	0	0	0	0	0	0	0	0	0	0	0	0	0	0
CRE164	Low	Maryland Hospital B (MD-B)	ICU	Clinical	other	ST40	-	0	0	0	0	0	0	0	0	0	0	0	0	0	0	0	0	0	0	0	0	0	0	0	0	0	0	0	0	0	0	0	0	0	0	0	0	0	0	0	0	0	0
CRE166	Low	Maryland Hospital A (MD-A)	non-ICU	Surveillance	perirectal surveillance swab	ST258	CG258	13	0	0	0	0	0	0	0	0	0	1	0	0	0	0	0	0	1	0	0	0	0	0	1	0	0	0	1	0	0	0	0	0	0	0	1	0	0	0	0	0	0
CRE17	Low	Maryland Hospital A (MD-A)	ICU	Clinical	other	ST1564	-	12	0	0	1	0	0	0	0	1	0	0	0	0	0	0	0	0	0	0	0	0	0	0	1	0	0	0	1	0	0	0	0	0	0	1	0	0	0	0	0	0	0
CRE170	Low	Maryland Hospital A (MD-A)	non-ICU	Clinical	urine	ST13	-	2	0	0	0	0	0	0	0	0	0	0	0	0	0	0	0	0	0	0	0	0	0	0	0	0	0	0	0	0	0	0	0	0	0	0	0	0	0	0	0	0	0
CRE171	Low	Maryland Hospital A (MD-A)	non-ICU	Clinical	urine	ST48	-	5	0	0	0	0	0	0	0	0	0	0	0	0	0	0	0	0	0	0	0	0	0	0	0	0	0	0	0	0	0	0	0	0	0	0	0	0	0	0	0	0	0
CRE173	Intermediate	Maryland Hospital A (MD-A)	non-ICU	Clinical	urine	ST258	CG258	14	0	0	0	0	1	0	0	0	0	1	0	0	0	0	0	0	0	0	0	0	0	1	0	1	0	1	0	0	0	0	0	0	0	0	1	0	1	0	0	0	0
CRE177	Low	Maryland Hospital A (MD-A)	ICU	Surveillance	perirectal surveillance swab	ST252	-	3	0	0	0	0	0	0	0	0	0	0	0	0	0	0	0	0	0	0	0	0	0	0	0	0	0	0	0	0	0	0	0	0	0	0	0	0	0	0	0	0	0
CRE18	Low	Maryland Hospital B (MD-B)	ICU	Clinical	wound	ST258	CG258	13	0	0	0	0	1	0	0	0	0	0	0	0	0	0	0	0	0	0	0	0	0	1	0	1	0	1	0	0	0	0	0	0	0	0	1	0	1	0	0	0	0
CRE181	Intermediate	Maryland Hospital A (MD-A)	non-ICU	Clinical	urine	ST20	CG17/20	7	0	0	0	0	0	0	0	0	0	0	0	0	0	0	0	0	0	0	0	0	0	0	0	0	0	0	1	0	0	0	0	0	0	0	0	0	0	0	0	0	0
CRE189	Low	Maryland Hospital A (MD-A)	non-ICU	Clinical	urine	ST225	-	0	0	0	0	0	0	0	0	0	0	0	0	0	0	0	0	0	0	0	0	0	0	0	0	0	0	0	0	0	0	0	0	0	0	0	0	0	0	0	0	0	0
CRE190	Intermediate	Maryland Hospital A (MD-A)	ICU	Clinical	other	ST258	CG258	9	0	0	0	0	0	0	0	0	0	0	0	0	0	0	0	0	1	0	0	0	0	0	0	1	0	0	0	0	0	0	0	0	0	0	1	0	0	0	0	0	0
CRE20	High	Maryland Hospital B (MD-B)	ICU	Clinical	sputum	ST258	CG258	9	0	0	0	0	0	0	0	0	0	1	0	0	0	0	0	0	1	0	0	0	0	0	0	0	0	0	0	0	0	0	0	0	0	0	1	0	0	0	0	0	0
CRE21	Low	Maryland Hospital A (MD-A)	ICU	Surveillance	perirectal surveillance swab	ST258	CG258	10	0	0	0	0	0	0	0	0	0	0	0	0	0	0	0	0	0	0	0	0	0	1	1	0	0	0	1	0	0	0	0	0	0	0	0	0	0	0	0	0	0
CRE22	Intermediate	Maryland Hospital B (MD-B)	ICU	Clinical	wound	ST16	CG17/20	2	0	0	0	0	0	0	0	0	0	0	0	0	0	0	0	0	0	0	0	0	0	0	0	1	0	0	0	0	0	0	0	0	0	0	0	0	0	0	0	0	0
CRE24	Intermediate	Maryland Hospital A (MD-A)	ICU	Surveillance	perirectal surveillance swab	ST442	-	11	0	0	0	0	0	0	0	1	0	0	0	0	0	0	0	0	0	0	0	0	0	1	0	0	0	0	0	0	0	0	0	0	0	1	1	0	0	0	0	0	0
CRE25	Low	Maryland Hospital B (MD-B)	ICU	Surveillance	perirectal surveillance swab	ST133	-	0	0	0	0	0	0	0	0	0	0	0	0	0	0	0	0	0	0	0	0	0	0	0	0	0	0	0	0	0	0	0	0	0	0	0	0	0	0	0	0	0	0
CRE28	Low	Maryland Hospital A (MD-A)	non-ICU	Clinical	other	ST70	-	11	0	0	0	0	0	0	0	1	0	0	0	0	0	0	0	0	0	0	0	0	1	0	0	0	0	0	0	0	0	0	0	0	0	1	0	0	0	0	0	0	0
CRE30	Intermediate	Maryland Hospital A (MD-A)	ICU	Clinical	sputum	ST340	CG258	10	0	0	0	0	1	0	0	0	0	0	0	0	0	0	0	0	1	0	0	0	0	1	0	1	0	1	0	0	0	0	0	0	0	0	0	0	1	0	0	0	0
CRE31	Low	Maryland Hospital A (MD-A)	non-ICU	Clinical	other	ST15	CG15	9	0	0	1	0	0	0	0	1	0	0	0	0	0	0	0	0	0	0	0	0	0	0	0	0	0	0	1	0	0	0	0	0	0	1	0	0	0	0	0	0	0
CRE32	High	Maryland Hospital A (MD-A)	ICU	Clinical	urine	ST48	-	5	0	0	0	0	0	0	0	0	0	0	0	0	0	0	0	0	0	0	0	0	0	0	0	0	0	0	0	0	0	0	0	0	0	0	0	0	0	0	0	0	0
CRE33	Intermediate	Maryland Hospital B (MD-B)	ICU	Clinical	urine	ST3727	-	8	0	0	1	0	0	0	1	0	0	0	0	0	0	0	0	0	0	0	0	0	0	0	0	0	0	0	1	0	0	0	0	0	0	0	0	0	0	0	0	0	0
CRE34	Intermediate	Maryland Hospital A (MD-A)	ICU	Surveillance	perirectal surveillance swab	ST258	CG258	10	0	0	0	0	0	0	0	0	0	1	0	0	0	0	0	0	1	0	0	0	0	0	0	1	0	0	0	0	0	0	0	0	0	0	1	0	0	0	0	0	0
CRE39	Low	Maryland Hospital A (MD-A)	non-ICU	Clinical	other	ST464	-	15	0	0	1	0	0	0	0	1	0	0	0	0	0	0	0	0	0	0	0	0	0	1	0	0	0	0	1	0	0	0	0	0	0	1	0	0	0	0	0	0	0
CRE4	Low	Maryland Hospital A (MD-A)	ICU	Surveillance	perirectal surveillance swab	ST17	CG17/20	16	0	0	1	0	0	0	0	0	1	0	0	0	0	0	0	1	0	0	0	0	0	0	1	0	0	0	1	0	0	1	0	0	0	0	0	0	0	0	0	0	0
CRE41	Low	Maryland Hospital A (MD-A)	ICU	Clinical	blood	ST14	CG15	1	0	0	0	0	0	0	0	0	0	0	0	0	0	0	0	0	0	0	0	0	0	0	0	0	0	0	0	0	0	0	0	0	0	0	0	0	0	0	0	0	0
CRE43	Low	Maryland Hospital A (MD-A)	non-ICU	Surveillance	perirectal surveillance swab	ST45	-	1	0	0	0	0	0	0	0	0	0	0	0	0	0	0	0	0	0	0	0	0	0	0	0	0	0	0	0	0	0	0	0	0	0	0	0	0	0	0	0	0	0
CRE45	Intermediate	Maryland Hospital B (MD-B)	ICU	Surveillance	perirectal surveillance swab	ND	-	12	0	1	0	0	0	0	0	0	0	0	0	0	0	0	0	0	0	0	0	0	0	0	1	0	0	0	1	0	0	0	0	0	0	1	0	0	0	0	0	0	0
CRE47	Intermediate	Maryland Hospital A (MD-A)	ICU	Clinical	sputum	ST442	-	11	0	0	0	0	0	0	0	1	0	0	0	0	0	0	0	0	0	0	0	0	0	1	0	0	0	0	0	0	0	0	0	0	0	1	1	0	0	0	0	0	0
CRE48	Low	Maryland Hospital B (MD-B)	ICU	Clinical	wound	ST3727	-	4	0	0	0	0	0	0	1	0	0	0	0	0	0	0	0	0	0	0	0	0	0	0	0	0	0	0	0	0	0	0	0	0	0	0	0	0	0	0	0	0	0
CRE5	Intermediate	Maryland Hospital B (MD-B)	non-ICU	Clinical	urine	ST11	CG258	6	0	1	0	0	0	0	0	0	0	1	0	0	0	0	0	0	0	0	0	0	0	1	0	0	0	0	0	0	0	0	0	0	0	0	0	0	0	0	0	0	0
CRE50	Low	Maryland Hospital A (MD-A)	non-ICU	Clinical	urine	ST15	CG15	10	0	0	1	0	0	0	0	1	0	0	0	0	0	0	0	0	0	0	0	0	0	0	0	0	0	0	1	0	0	0	0	0	0	1	0	0	0	0	0	0	0
CRE500	Low	New York (NY)	non-ICU	Clinical	urine	ST299	-	9	0	0	0	0	0	0	0	0	0	0	0	0	1	0	0	0	0	0	0	0	0	1	1	0	0	0	1	0	0	0	0	0	0	0	0	0	0	0	0	0	0
CRE501	Low	New York (NY)	non-ICU	Clinical	urine	ST258	CG258	9	0	0	0	0	0	0	0	0	0	1	0	0	0	0	0	0	1	0	0	0	0	0	0	0	0	0	0	0	0	0	0	0	0	0	1	0	0	0	0	0	0
CRE502	Intermediate	New York (NY)	ICU	Clinical	other	ST258	CG258	9	0	0	0	0	0	0	0	0	0	1	0	0	0	0	0	0	1	0	0	0	0	0	0	0	0	0	0	0	0	0	0	0	0	0	1	0	0	0	0	0	0
CRE503	Low	New York (NY)	non-ICU	Clinical	blood	ST3359	CG258	15	0	0	0	0	0	0	0	0	0	1	0	0	0	0	0	0	1	0	0	0	0	1	1	0	0	0	1	0	0	0	0	0	0	0	1	0	0	0	0	0	0
CRE504	Low	New York (NY)	non-ICU	Clinical	urine	ST502	-	0	0	0	0	0	0	0	0	0	0	0	0	0	0	0	0	0	0	0	0	0	0	0	0	0	0	0	0	0	0	0	0	0	0	0	0	0	0	0	0	0	0
CRE506	Low	New York (NY)	non-ICU	Clinical	urine	ST15	CG15	18	0	0	0	0	0	0	0	0	0	1	0	0	0	0	0	0	1	0	0	0	0	1	1	0	0	0	1	0	0	0	0	0	0	1	0	0	0	0	0	0	0
CRE507	Low	New York (NY)	non-ICU	Clinical	other	ST231	-	13	0	0	0	0	0	1	0	0	0	0	0	0	0	0	0	0	1	0	0	0	0	0	0	0	0	0	0	0	1	0	0	0	0	0	1	0	0	0	0	0	0
CRE510	Intermediate	New York (NY)	ICU	Clinical	sputum	ST258	CG258	14	0	0	0	0	1	0	0	0	0	1	0	0	0	0	0	0	0	0	0	0	0	1	0	0	0	1	0	0	0	0	0	0	0	0	1	0	1	0	0	0	0
CRE513	High	New York (NY)	non-ICU	Clinical	sputum	ST11	CG258	5	0	0	0	0	0	0	0	0	0	0	0	0	0	0	0	0	1	0	0	0	0	0	0	0	0	0	0	0	0	0	0	0	0	0	0	1	0	0	0	0	0
CRE514	Low	New York (NY)	ICU	Clinical	sputum	ST42	-	16	0	1	0	0	0	0	0	0	0	1	0	0	0	0	0	0	0	0	1	0	0	1	0	0	0	0	0	0	0	0	0	1	1	0	1	0	0	0	0	1	0
CRE516	Intermediate	New York (NY)	non-ICU	Clinical	urine	ST258	CG258	11	0	0	0	0	0	0	0	0	0	1	0	0	0	0	0	0	0	0	0	0	0	1	0	1	0	0	1	0	0	0	0	0	0	0	1	0	0	0	0	0	0
CRE517	Intermediate	New York (NY)	ICU	Clinical	urine	ST42	-	15	0	1	0	0	0	0	0	0	0	1	0	0	0	0	0	0	0	0	1	0	0	1	0	0	0	0	0	0	0	0	0	1	1	0	1	0	0	0	0	1	0
CRE519	Low	New York (NY)	non-ICU	Clinical	urine	ST258	CG258	7	0	0	0	0	0	0	0	0	0	1	0	0	0	0	0	0	1	0	0	0	0	0	0	0	0	0	0	0	0	0	0	0	0	0	1	0	0	0	0	0	0
CRE522	Intermediate	New York (NY)	non-ICU	Clinical	urine	ST15	CG15	7	0	0	0	0	0	0	0	1	0	0	0	0	0	0	0	0	0	0	0	0	0	0	0	0	0	0	0	0	0	0	0	0	0	1	0	0	0	0	0	0	0
CRE523	High	New York (NY)	ICU	Clinical	blood	ST17	CG17/20	0	0	0	0	0	0	0	0	0	0	0	0	0	0	0	0	0	0	0	0	0	0	0	0	0	0	0	0	0	0	0	0	0	0	0	0	0	0	0	0	0	0
CRE524	Low	New York (NY)	non-ICU	Clinical	urine	ST327	-	16	0	0	0	0	0	0	0	0	0	0	0	0	1	0	0	0	1	0	0	0	0	1	1	0	0	0	1	0	0	0	0	0	0	0	0	0	0	0	0	0	0
CRE525	Intermediate	New York (NY)	non-ICU	Clinical	sputum	ST231	-	13	0	0	0	0	0	1	0	0	0	0	0	0	0	0	0	0	1	0	0	0	0	0	0	0	0	0	0	0	1	0	0	0	0	0	1	0	0	0	0	0	0
CRE528	Intermediate	New York (NY)	non-ICU	Clinical	urine	ST258	CG258	4	0	0	0	0	0	0	0	0	0	1	0	0	0	0	0	0	0	0	0	0	0	0	0	0	0	0	0	0	0	0	0	0	0	0	1	0	0	0	0	0	0
CRE530	Intermediate	New York (NY)	non-ICU	Clinical	sputum	ST258	CG258	4	0	0	0	0	0	0	0	0	0	1	0	0	0	0	0	0	0	0	0	0	0	1	0	0	0	0	0	0	0	0	0	0	0	0	0	0	0	0	0	0	0
CRE531	Intermediate	New York (NY)	ICU	Clinical	sputum	ST14	CG15	30	0	1	0	0	0	0	0	1	0	0	0	0	0	0	0	0	1	0	0	0	0	1	1	0	1	0	1	1	1	0	1	0	0	1	1	0	0	0	1	0	0
CRE532	High	New York (NY)	ICU	Clinical	blood	ST307	-	12	0	0	1	0	0	0	0	1	0	0	0	0	0	0	0	0	0	0	0	0	0	0	1	0	0	0	1	0	0	0	0	0	0	1	0	0	0	0	0	0	0
CRE535	Intermediate	New York (NY)	ICU	Clinical	sputum	ST240	-	0	0	0	0	0	0	0	0	0	0	0	0	0	0	0	0	0	0	0	0	0	0	0	0	0	0	0	0	0	0	0	0	0	0	0	0	0	0	0	0	0	0
CRE537	Low	New York (NY)	non-ICU	Clinical	urine	ST258	CG258	8	0	0	0	0	0	0	0	0	0	1	0	0	0	0	0	0	0	0	0	0	0	1	1	0	0	0	1	0	0	0	0	0	0	0	0	0	0	0	0	0	0
CRE538	Intermediate	New York (NY)	ICU	Clinical	sputum	ST258	CG258	4	0	0	0	0	0	0	0	0	0	1	0	0	0	0	0	0	0	0	0	0	0	0	0	0	0	0	0	0	0	0	0	0	0	0	1	0	0	0	0	0	0
CRE539	Low	New York (NY)	non-ICU	Clinical	blood	ST258	CG258	6	0	0	0	0	0	0	0	0	0	0	0	0	0	0	0	0	0	0	0	0	0	0	1	0	0	0	1	0	0	0	0	0	0	0	0	0	0	0	0	0	0
CRE542	Intermediate	New York (NY)	non-ICU	Surveillance	perirectal surveillance swab	ST258	CG258	15	0	0	0	0	1	0	0	0	0	1	0	0	0	0	0	0	1	0	0	0	0	1	0	0	0	1	0	0	0	0	0	0	0	0	1	0	1	0	0	0	0
CRE544	Low	New York (NY)	non-ICU	Clinical	urine	ST6007	-	13	0	0	0	0	0	0	0	0	1	0	0	0	0	0	0	1	0	0	0	0	0	0	1	0	0	0	1	0	0	1	0	0	0	0	0	0	0	0	0	0	0
CRE55	Low	Maryland Hospital A (MD-A)	ICU	Clinical	blood	ST22	-	14	0	1	0	0	0	0	0	1	0	0	0	0	0	0	0	0	0	0	0	0	0	0	1	0	0	0	1	0	0	0	0	0	0	1	0	0	0	0	0	0	0
CRE550	Intermediate	New York (NY)	ICU	Clinical	blood	ST258	CG258	15	0	0	0	0	1	0	0	0	0	1	0	0	0	0	0	0	1	0	0	0	0	1	0	0	0	1	0	0	0	0	0	0	0	0	1	0	1	0	0	0	0
CRE551	Intermediate	New York (NY)	ICU	Clinical	sputum	ST258	CG258	6	0	0	0	0	0	0	0	0	0	0	0	0	0	0	0	0	0	0	0	0	0	0	0	1	0	0	1	0	0	0	0	0	0	0	0	0	0	0	0	0	0
CRE552-1	High	New York (NY)	ICU	Clinical	urine	ST307	-	7	0	0	1	0	0	0	0	0	0	0	0	0	0	0	0	0	0	0	0	0	0	0	0	0	0	0	1	0	0	0	0	0	0	0	0	0	0	0	0	0	0
CRE553	Low	New York (NY)	non-ICU	Surveillance	perirectal surveillance swab	ST872	-	0	0	0	0	0	0	0	0	0	0	0	0	0	0	0	0	0	0	0	0	0	0	0	0	0	0	0	0	0	0	0	0	0	0	0	0	0	0	0	0	0	0
CRE554	High	New York (NY)	non-ICU	Clinical	urine	ST307	-	7	0	0	1	0	0	0	0	0	0	0	0	0	0	0	0	0	0	0	0	0	0	0	0	0	0	0	1	0	0	0	0	0	0	0	0	0	0	0	0	0	0
CRE557	Low	New York (NY)	ICU	Clinical	sputum	ST258	CG258	7	0	0	0	0	0	0	0	0	0	0	0	0	0	0	0	0	0	0	0	0	0	1	1	0	0	0	1	0	0	0	0	0	0	0	0	0	0	0	0	0	0
CRE58-1	Intermediate	Maryland Hospital A (MD-A)	non-ICU	Surveillance	perirectal surveillance swab	ST2543	-	12	0	1	0	0	0	0	0	1	0	0	0	0	0	0	0	0	0	0	0	0	0	0	0	0	0	0	1	0	0	0	0	0	0	1	0	0	0	0	0	0	0
CRE59	Intermediate	Maryland Hospital A (MD-A)	ICU	Clinical	urine	ST6005	-	8	0	1	0	0	0	0	0	0	0	1	0	0	0	0	0	0	0	0	0	0	0	1	0	0	0	0	0	0	0	0	0	0	0	0	0	0	0	0	0	0	0
CRE6	Low	Maryland Hospital B (MD-B)	ICU	Clinical	sputum	ST48	-	5	0	0	0	0	0	0	0	0	0	0	0	0	0	0	0	0	0	0	0	0	0	0	0	0	0	0	0	0	0	0	0	0	0	0	0	0	0	0	0	0	0
CRE60	Low	Maryland Hospital A (MD-A)	ICU	Clinical	blood	ST299	-	7	0	0	0	0	0	0	0	0	0	0	1	0	0	0	0	0	0	0	0	0	0	0	0	0	0	0	0	0	0	0	0	0	0	0	0	0	0	0	0	0	0
CRE600	Intermediate	California (CA)	non-ICU	Clinical	wound	ST258	CG258	8	0	0	0	0	0	0	0	0	0	0	0	0	0	0	0	0	0	0	0	0	0	0	1	0	0	0	1	0	0	0	0	0	0	0	1	0	0	0	0	0	0
CRE602	Low	California (CA)	non-ICU	Clinical	other	ST258	CG258	10	0	0	0	0	1	0	0	0	0	1	0	0	0	0	0	0	0	0	0	0	0	0	0	0	0	1	0	0	0	0	0	0	0	0	1	0	0	0	0	0	0
CRE603-2	Intermediate	California (CA)	non-ICU	Clinical	other	ST11	CG258	15	1	0	0	0	0	0	0	1	0	0	0	0	0	0	1	0	0	0	0	0	0	0	1	0	0	0	1	0	0	0	1	0	0	1	1	0	0	0	0	0	0
CRE604	Intermediate	California (CA)	non-ICU	Clinical	urine	ST258	CG258	3	0	0	0	0	0	0	0	0	0	1	0	0	0	0	0	0	0	0	0	0	0	0	0	0	0	0	0	0	0	0	0	0	0	0	0	0	0	0	0	0	0
CRE605	High	California (CA)	non-ICU	Clinical	other	ST258	CG258	5	0	0	0	0	0	0	0	0	0	0	0	0	1	0	0	0	0	0	0	0	0	1	0	0	0	0	0	0	0	0	0	0	0	0	1	0	0	0	0	0	0
CRE606	Low	California (CA)	non-ICU	Clinical	blood	ST258	CG258	3	0	0	0	0	0	0	0	0	0	0	0	0	1	0	0	0	0	0	0	0	0	0	0	0	0	0	0	0	0	0	0	0	0	0	1	0	0	0	0	0	0
CRE608	Low	California (CA)	non-ICU	Clinical	urine	ST258	CG258	12	0	0	0	0	0	0	0	0	0	0	0	0	0	0	0	0	1	0	0	0	0	0	1	0	0	0	1	0	0	0	0	0	0	0	1	0	0	0	0	0	0
CRE609	Intermediate	California (CA)	ICU	Clinical	urine	ST258	CG258	13	0	0	0	0	0	0	0	0	0	0	0	0	0	0	0	0	1	0	0	0	0	0	1	0	0	0	1	0	0	0	0	0	0	0	1	0	0	0	0	0	0
CRE61	Low	Maryland Hospital B (MD-B)	ICU	Clinical	wound	ST15	CG15	12	0	0	1	0	0	0	0	1	0	0	0	0	0	0	0	0	0	0	0	0	0	0	1	0	0	0	1	0	0	0	0	0	0	1	0	0	0	0	0	0	0
CRE610	Low	California (CA)	non-ICU	Clinical	urine	ST258	CG258	8	0	0	0	0	0	0	0	0	0	0	0	0	0	0	0	0	0	1	0	0	0	0	1	0	0	0	1	0	0	0	0	0	0	0	0	0	0	0	0	0	0
CRE611	Intermediate	California (CA)	non-ICU	Clinical	wound	ST15	CG15	13	0	0	0	1	0	0	0	0	0	0	0	0	0	1	0	0	0	0	1	0	0	0	0	0	0	0	0	0	0	0	0	0	0	0	1	0	0	0	0	0	0
CRE612	Low	California (CA)	ICU	Clinical	urine	ST258	CG258	13	0	0	0	0	0	0	0	0	0	0	0	0	0	0	0	0	1	0	0	0	0	0	1	0	0	0	1	0	0	0	0	0	0	0	1	0	0	0	0	0	0
CRE613	Low	California (CA)	non-ICU	Clinical	blood	ST258	CG258	7	0	0	0	0	0	0	0	0	0	0	0	0	0	0	0	0	0	0	0	0	0	0	1	0	0	0	1	0	0	0	0	0	0	0	0	0	0	0	0	0	0
CRE614	High	California (CA)	non-ICU	Clinical	wound	ST258	CG258	12	0	0	0	0	0	0	0	0	0	0	0	0	0	0	0	0	1	0	0	0	0	0	1	0	0	0	1	0	0	0	0	0	0	0	1	0	0	0	0	0	0
CRE617	Low	California (CA)	non-ICU	Clinical	blood	ST258	CG258	13	0	0	0	0	0	0	0	0	0	0	0	0	1	0	0	0	1	0	0	0	0	0	1	0	0	0	1	0	0	0	0	0	0	0	1	0	0	0	0	0	0
CRE63	Low	Maryland Hospital A (MD-A)	ICU	Surveillance	perirectal surveillance swab	ST133	-	9	0	0	0	0	0	0	0	0	0	0	0	0	1	0	0	0	0	0	0	0	0	1	1	0	0	0	1	0	0	0	0	0	0	0	0	0	0	0	0	0	0
CRE64	Intermediate	Maryland Hospital B (MD-B)	ICU	Clinical	wound	ST15	CG15	6	0	0	0	0	0	0	0	0	0	0	0	0	0	0	0	0	0	0	0	0	0	0	1	0	0	0	1	0	0	0	0	0	0	0	0	0	0	0	0	0	0
CRE65	Low	Maryland Hospital A (MD-A)	ICU	Clinical	urine	ST37	-	12	0	0	0	0	0	0	0	1	0	0	0	0	0	0	0	0	0	0	0	0	0	0	1	0	0	0	1	0	0	0	0	0	0	1	0	0	0	0	0	0	0
CRE67	Intermediate	Maryland Hospital A (MD-A)	non-ICU	Surveillance	perirectal surveillance swab	ST11	CG258	13	0	0	0	0	0	0	0	0	0	0	0	0	0	0	0	0	0	0	0	1	0	0	1	1	0	0	1	0	0	0	0	0	0	0	0	0	0	0	0	0	0
CRE68	Low	Maryland Hospital A (MD-A)	non-ICU	Surveillance	perirectal surveillance swab	ST258	CG258	8	0	0	0	0	1	0	0	0	0	0	0	0	0	0	0	0	1	0	0	0	0	1	0	0	0	1	0	0	0	0	0	0	0	0	0	0	1	0	0	0	0
CRE69	Low	Maryland Hospital A (MD-A)	non-ICU	Clinical	other	ST3727	-	4	0	0	0	0	0	0	1	0	0	0	0	0	0	0	0	0	0	0	0	0	0	0	0	0	0	0	0	0	0	0	0	0	0	0	0	0	0	0	0	0	0
CRE7	Intermediate	Maryland Hospital A (MD-A)	ICU	Surveillance	perirectal surveillance swab	ST6005	-	11	0	1	0	0	0	0	0	0	0	1	0	0	0	0	0	0	0	0	0	0	0	0	0	0	0	0	0	0	0	0	0	0	0	0	0	0	0	0	0	0	0
CRE700	Intermediate	Pennsylvania (PA)	ICU	Clinical	sputum	ST258	CG258	8	0	0	0	0	0	0	0	0	0	0	0	0	0	0	0	0	0	0	0	0	0	1	1	0	0	0	1	0	0	0	0	0	0	0	0	0	0	0	0	0	0
CRE701	Low	Pennsylvania (PA)	non-ICU	Clinical	blood	ST258	CG258	8	0	0	0	0	0	0	0	0	0	0	0	0	0	0	0	0	0	0	0	0	0	1	1	0	0	0	1	0	0	0	0	0	0	0	0	0	0	0	0	0	0
CRE704	Intermediate	Pennsylvania (PA)	ICU	Clinical	sputum	ST258	CG258	9	0	0	0	0	0	0	0	0	0	1	0	0	0	0	0	0	0	0	0	0	0	1	1	0	0	0	1	0	0	0	0	0	0	0	0	0	0	0	0	0	0
CRE705	Low	Pennsylvania (PA)	non-ICU	Clinical	urine	ST76	Other	13	0	0	0	0	0	0	0	0	1	0	0	0	0	0	0	0	1	0	0	0	0	0	0	0	0	0	0	0	0	0	0	0	0	1	0	1	0	0	0	0	0
CRE706	Low	Pennsylvania (PA)	non-ICU	Clinical	urine	ST1634	Other	7	0	0	0	0	0	0	0	0	0	0	0	0	0	0	0	0	0	0	0	0	0	0	1	0	0	0	1	0	0	0	0	0	0	0	0	0	0	0	0	0	0
CRE709	Low	Pennsylvania (PA)	non-ICU	Clinical	other	ST258	CG258	8	0	0	0	0	0	0	0	0	0	0	0	0	0	0	0	0	0	0	0	0	0	1	1	0	0	0	1	0	0	0	0	0	0	0	0	0	0	0	0	0	0
CRE71	Intermediate	Maryland Hospital B (MD-B)	non-ICU	Clinical	wound	ST36	-	2	0	0	0	0	0	0	0	0	0	0	0	0	0	0	0	0	0	0	0	0	0	0	0	0	0	0	0	0	0	0	0	0	0	0	0	0	0	0	0	0	0
CRE712	Low	Pennsylvania (PA)	ICU	Clinical	other	ST37	Other	0	0	0	0	0	0	0	0	0	0	0	0	0	0	0	0	0	0	0	0	0	0	0	0	0	0	0	0	0	0	0	0	0	0	0	0	0	0	0	0	0	0
CRE715	Low	Pennsylvania (PA)	non-ICU	Clinical	other	ST133	CG133	0	0	0	0	0	0	0	0	0	0	0	0	0	0	0	0	0	0	0	0	0	0	0	0	0	0	0	0	0	0	0	0	0	0	0	0	0	0	0	0	0	0
CRE72	Low	Maryland Hospital A (MD-A)	non-ICU	Clinical	other	ST14	CG15	1	0	0	0	0	0	0	0	0	0	0	0	0	0	0	0	0	0	0	0	0	0	0	0	0	0	0	0	0	0	0	0	0	0	0	0	0	0	0	0	0	1
CRE720	Intermediate	Pennsylvania (PA)	non-ICU	Clinical	other	ST258	CG258	8	0	0	0	0	0	0	0	0	0	0	0	0	0	0	0	0	0	0	0	0	0	1	1	0	0	0	1	0	0	0	0	0	0	0	0	0	0	0	0	0	0
CRE723	Low	Pennsylvania (PA)	non-ICU	Surveillance	perirectal surveillance swab	ST6008	Other	3	0	0	0	0	0	0	0	0	0	0	0	0	0	0	0	0	0	0	0	0	0	0	0	0	0	0	0	0	0	0	0	0	0	0	0	0	0	0	0	0	0
CRE729	Low	Pennsylvania (PA)	non-ICU	Clinical	other	ST133	CG133	0	0	0	0	0	0	0	0	0	0	0	0	0	0	0	0	0	0	0	0	0	0	0	0	0	0	0	0	0	0	0	0	0	0	0	0	0	0	0	0	0	0
CRE73	Low	Maryland Hospital B (MD-B)	non-ICU	Clinical	wound	ST11	CG258	7	0	0	0	0	0	0	0	0	0	0	0	0	0	0	0	0	1	0	0	0	0	0	0	1	0	0	0	0	0	0	0	0	0	0	0	0	0	0	0	0	0
CRE731	Low	Pennsylvania (PA)	ICU	Surveillance	perirectal surveillance swab	ST307	CG307	12	0	0	0	0	0	0	0	1	0	0	0	0	0	0	1	0	0	0	0	0	0	0	1	0	0	0	1	0	0	0	0	0	0	1	0	0	0	0	0	0	0
CRE735	Intermediate	Pennsylvania (PA)	ICU	Clinical	other	ST268	-	8	0	0	0	0	0	0	0	0	0	0	0	0	1	0	0	0	0	0	0	0	0	1	1	0	0	0	1	0	0	0	0	0	0	0	0	0	0	0	0	0	0
CRE738	High	Pennsylvania (PA)	ICU	Surveillance	perirectal surveillance swab	ST268	-	8	0	0	0	0	0	0	0	0	0	0	0	0	1	0	0	0	0	0	0	0	0	1	1	0	0	0	1	0	0	0	0	0	0	0	0	0	0	0	0	0	0
CRE74	Intermediate	Maryland Hospital A (MD-A)	ICU	Clinical	blood	ST15	CG15	10	0	0	1	0	0	0	0	1	0	0	0	0	0	0	0	0	0	0	0	0	0	0	0	0	0	0	1	0	0	0	0	0	0	1	0	0	0	0	0	0	0
CRE75	Low	Maryland Hospital A (MD-A)	ICU	Clinical	urine	ST258	CG258	5	0	0	0	0	0	0	0	0	0	0	0	0	0	0	0	0	0	0	0	0	0	0	0	0	0	0	0	0	0	0	0	0	0	0	1	0	0	0	0	0	0
CRE754	Intermediate	Pennsylvania (PA)	ICU	Surveillance	perirectal surveillance swab	ST661	Other	2	0	0	0	0	0	0	0	0	0	0	0	0	0	0	0	0	0	0	0	0	0	0	0	0	0	0	0	0	0	0	0	0	0	0	0	0	0	0	0	0	0
CRE76	Low	Maryland Hospital B (MD-B)	non-ICU	Surveillance	perirectal surveillance swab	ST611	Other	0	0	0	0	0	0	0	0	0	0	0	0	0	0	0	0	0	0	0	0	0	0	0	0	0	0	0	0	0	0	0	0	0	0	0	0	0	0	0	0	0	0
CRE78	Low	Maryland Hospital B (MD-B)	non-ICU	Clinical	urine	ST258	CG258	9	0	0	0	0	1	0	0	0	0	1	0	0	0	0	0	0	1	0	0	0	0	1	0	0	0	1	0	0	0	0	0	0	0	0	0	0	1	0	0	0	0
CRE79	Low	Maryland Hospital B (MD-B)	non-ICU	Clinical	blood	ST111	Other	2	0	0	0	0	0	0	0	0	0	0	0	0	0	0	0	0	0	0	0	0	0	0	0	0	0	0	0	0	0	0	0	0	0	0	0	0	0	0	0	0	0
CRE8	Low	Maryland Hospital A (MD-A)	ICU	Clinical	other	ST134	Other	12	0	0	1	0	0	0	0	1	0	0	0	0	0	0	0	0	0	0	0	0	0	0	0	0	0	0	1	0	0	0	0	0	0	1	0	0	0	0	0	0	0
CRE80	Low	Maryland Hospital A (MD-A)	non-ICU	Clinical	blood	ST1084	CG258	9	0	0	0	0	0	0	0	0	0	0	0	0	1	0	0	0	1	0	0	0	0	0	0	0	0	0	0	0	0	0	0	0	0	0	1	0	0	0	0	0	0
CRE81	High	Maryland Hospital A (MD-A)	ICU	Clinical	sputum	ST258	CG258	9	0	0	0	0	0	0	0	0	0	1	0	0	0	0	0	0	1	0	0	0	0	0	0	0	0	0	0	0	0	0	0	0	0	0	1	0	0	0	0	0	0
CRE82	Low	Maryland Hospital A (MD-A)	ICU	Surveillance	perirectal surveillance swab	ST299	CG299	3	0	0	0	0	0	0	0	0	0	1	0	0	0	0	0	0	0	0	0	0	0	0	0	0	0	0	0	0	0	0	0	0	0	0	0	0	0	0	0	0	0
CRE83	Low	Maryland Hospital A (MD-A)	ICU	Surveillance	perirectal surveillance swab	ST15	CG15	10	0	0	1	0	0	0	0	1	0	0	0	0	0	0	0	0	0	0	0	0	0	0	0	0	0	0	1	0	0	0	0	0	0	1	0	0	0	0	0	0	0
CRE86	Intermediate	Maryland Hospital A (MD-A)	ICU	Surveillance	perirectal surveillance swab	ST20	CG17/20	2	0	0	0	0	0	0	0	0	0	0	0	0	0	0	0	0	0	0	0	0	0	0	0	0	0	0	0	0	0	0	0	0	0	0	0	0	0	0	0	0	0
CRE87	Intermediate	Maryland Hospital A (MD-A)	ICU	Clinical	urine	ST258	CG258	5	0	0	0	0	0	0	0	0	0	0	0	0	0	0	0	0	0	0	0	0	0	0	0	0	0	0	0	0	0	0	0	0	0	0	1	0	0	0	0	0	0
CRE88	Intermediate	Maryland Hospital A (MD-A)	non-ICU	Clinical	sputum	ST11	CG258	12	0	0	0	0	0	0	0	0	1	0	0	0	0	0	0	0	0	0	1	0	0	0	0	1	0	0	0	0	0	1	0	0	0	1	0	0	0	0	0	0	0
CRE91	Low	Maryland Hospital A (MD-A)	non-ICU	Clinical	urine	ST11	CG258	12	0	0	0	0	0	0	0	0	1	0	0	0	0	0	0	0	0	0	1	0	0	0	0	1	0	0	0	0	0	1	0	0	0	1	0	0	0	0	0	0	0
CRE94	Intermediate	Maryland Hospital A (MD-A)	non-ICU	Clinical	urine	ST258	CG258	15	0	0	0	0	1	0	0	0	0	0	0	0	0	0	0	0	1	0	0	0	0	1	0	0	0	1	0	0	0	0	0	0	0	0	1	0	1	0	0	0	0
CRE96	Low	Maryland Hospital B (MD-B)	ICU	Surveillance	perirectal surveillance swab	ST427	Other	0	0	0	0	0	0	0	0	0	0	0	0	0	0	0	0	0	0	0	0	0	0	0	0	0	0	0	0	0	0	0	0	0	0	0	0	0	0	0	0	0	0
CRE97	Low	Maryland Hospital A (MD-A)	non-ICU	Surveillance	perirectal surveillance swab	ST48	CG48	1	0	0	0	0	0	0	0	0	0	0	0	0	0	0	0	0	0	0	0	0	0	0	0	0	0	0	0	0	0	0	0	0	0	0	0	0	0	0	0	0	0
CRE99	Intermediate	Maryland Hospital B (MD-B)	ICU	Clinical	wound	ST48	CG48	5	0	0	0	0	0	0	0	0	0	0	0	0	0	0	0	0	0	0	0	0	0	0	0	0	0	0	0	0	0	0	0	0	0	0	0	0	0	0	0	0	0
*ARGs such as fosA and blaSHV that are considered intrinsic to Kp have been omitted from this data set.
[truncated: 52 more columns]

## Sheet: Plasmids
Presence/absence of known plasmid types among the CRKp isolates
Isolate	Transmission	Hospital	ICU/non-ICU	Culture Type	Culture Source	MLST	Clonal Group (CG)	No. of Plasmid Types*	Col(pHAD28)(KU674895)	Col440I(CP023920)	Col440II(CP023921)	ColKP3(JN205800)	ColpVC(JX133088)	ColRNAI(DQ298019)	IncC(JN157804)	FIA(pBK30683)(KF954760)	IncFIA(AP001918)	IncFIA(HI1)(AF250878)	IncFIB(AP001918)	IncFIB(K)(JN233704)	IncFIB(K)(pCAV1099-114)(CP011596)	IncFIB(pKPHS1)(CP003223)	IncFIB(pNDM-Mar)(JN420336)	IncFIB(pQil)(JN233705)	FII(Cf)(CP056911)	FII(pBK30683)(KF954760)	IncFII(K)(CP000648)	IncFII(pAMA1167-NDM-5)(CP024805)	IncFII(pCTU2)(FN543095)	IncFII(pHN7A8)(JN232517)	IncFII(pKP91)(CP000966)	IncFII(pKPX1)(AP012055)	IncFII(pMET)(EU383016)	IncFII(pRSB107)(AJ851089)	IncFII(SARC14)(JQ418540)	IncFII(Yp)(CP000670)	IncHI1B(pNDM-MAR)(JN420336)	IncI(Gamma)(AP011954)	IncI1-I(Alpha)(AP005147)	IncI2(Delta)(AP002527)	IncM1(U27345)	IncN(AY046276)	IncN2(JF785549)	IncR(DQ449578)	IncX3(JN247852)	pKPC-CAV1193(CP013325)	repA(pKOX)(CP026273)
CRE45	Intermediate	Maryland Hospital B (MD-B)	ICU	Surveillance	perirectal surveillance swab	ND	-	5	0	0	0	0	0	0	0	0	0	0	0	1	0	0	1	0	0	0	1	0	0	0	0	0	0	0	0	0	0	0	0	0	0	0	0	1	0	1	0
CRE117	Intermediate	Maryland Hospital A (MD-A)	ICU	Clinical	sputum	ST6005	-	5	0	0	0	0	0	1	0	0	0	1	0	0	0	0	0	0	0	0	1	0	0	0	0	0	0	0	0	0	0	0	0	0	0	0	0	1	0	1	0
CRE59	Intermediate	Maryland Hospital A (MD-A)	ICU	Clinical	urine	ST6005	-	8	0	0	1	0	1	1	0	0	0	1	0	0	0	0	0	1	0	0	1	0	0	0	0	0	0	0	0	0	0	0	0	0	0	0	0	1	0	1	0
CRE113	Intermediate	Maryland Hospital A (MD-A)	ICU	Surveillance	perirectal surveillance swab	ST6006	-	1	0	0	0	0	0	1	0	0	0	0	0	0	0	0	0	0	0	0	0	0	0	0	0	0	0	0	0	0	0	0	0	0	0	0	0	0	0	0	0
CRE7	Intermediate	Maryland Hospital A (MD-A)	ICU	Surveillance	perirectal surveillance swab	ST6005	-	8	0	0	1	0	0	1	0	0	0	1	0	1	0	0	0	1	0	0	1	0	0	0	0	0	0	0	0	0	0	0	0	0	0	0	0	1	0	1	0
CRE157-1	Intermediate	Maryland Hospital B (MD-B)	non-ICU	Clinical	wound	ST6005	-	5	0	0	0	0	0	1	0	0	0	1	0	0	0	0	0	0	0	0	1	0	0	0	0	0	0	0	0	0	0	0	0	0	0	0	0	1	0	1	0
CRE544	Low	New York (NY)	non-ICU	Clinical	urine	ST6007	-	2	0	0	0	0	0	0	0	0	0	0	0	0	1	0	0	0	0	0	0	0	0	0	0	0	0	0	0	0	0	0	0	0	0	0	0	1	0	0	0
CRE723	Low	Pennsylvania (PA)	non-ICU	Surveillance	perirectal surveillance swab	ST6008	-	4	1	0	1	0	0	0	0	0	0	0	0	1	0	0	0	0	0	0	1	0	0	0	0	0	0	0	0	0	0	0	0	0	0	0	0	0	0	0	0
CRE15	Low	Maryland Hospital B (MD-B)	ICU	Clinical	wound	ST1061	-	6	0	1	0	0	0	0	0	0	0	0	0	1	0	0	0	0	0	0	2	0	0	0	0	0	0	0	0	1	0	0	0	0	0	1	0	0	0	0	0
CRE80	Low	Maryland Hospital A (MD-A)	non-ICU	Clinical	blood	ST1084	CG258	5	0	0	0	0	0	1	0	0	0	0	0	1	0	0	0	0	0	0	1	0	0	0	0	0	0	0	0	0	0	0	0	0	0	0	0	0	1	1	0
CRE603-2	Intermediate	California (CA)	non-ICU	Clinical	other	ST11	CG258	8	0	1	0	0	1	0	0	0	0	0	0	1	0	0	1	0	0	0	2	0	0	0	0	0	0	0	0	0	0	0	0	0	0	0	0	1	1	0	0
CRE88	Intermediate	Maryland Hospital A (MD-A)	non-ICU	Clinical	sputum	ST11	CG258	3	0	0	0	0	0	1	0	0	0	0	0	0	0	0	0	0	0	0	0	0	0	0	0	0	0	0	0	0	0	0	0	0	0	0	0	1	0	1	0
CRE127	Low	Maryland Hospital A (MD-A)	non-ICU	Clinical	urine	ST11	CG258	3	0	0	0	0	0	1	0	0	0	0	0	0	0	0	0	0	0	0	0	0	0	0	0	0	0	0	0	0	0	0	0	0	0	0	0	1	0	1	0
CRE91	Low	Maryland Hospital A (MD-A)	non-ICU	Clinical	urine	ST11	CG258	3	0	0	0	0	0	1	0	0	0	0	0	0	0	0	0	0	0	0	0	0	0	0	0	0	0	0	0	0	0	0	0	0	0	0	0	1	0	1	0
CRE67	Intermediate	Maryland Hospital A (MD-A)	non-ICU	Surveillance	perirectal surveillance swab	ST11	CG258	6	0	1	0	0	0	1	0	0	0	0	0	1	0	0	0	0	0	0	1	0	0	0	0	0	0	0	0	0	0	0	0	0	0	0	0	1	0	1	0
CRE5	Intermediate	Maryland Hospital B (MD-B)	non-ICU	Clinical	urine	ST11	CG258	3	0	0	0	0	0	1	0	0	0	0	0	0	0	0	0	0	0	0	0	0	0	0	0	0	0	0	0	0	0	0	0	0	0	0	0	1	0	1	0
CRE73	Low	Maryland Hospital B (MD-B)	non-ICU	Clinical	wound	ST11	CG258	3	0	0	0	0	0	1	0	0	0	0	0	0	0	0	0	0	0	0	0	0	0	0	0	0	0	0	0	0	0	0	0	0	0	0	0	1	0	1	0
CRE513	High	New York (NY)	non-ICU	Clinical	sputum	ST11	CG258	3	0	0	0	0	0	1	0	0	0	0	0	0	0	0	0	0	0	0	0	0	0	1	0	0	0	0	0	0	0	0	0	0	0	0	0	1	0	0	0
CRE79	Low	Maryland Hospital B (MD-B)	non-ICU	Clinical	blood	ST111	-	4	0	0	0	0	0	0	0	0	0	0	0	0	1	1	0	0	0	0	0	0	0	0	0	0	0	0	0	0	0	0	0	0	0	0	0	1	0	1	0
CRE170	Low	Maryland Hospital A (MD-A)	non-ICU	Clinical	urine	ST13	-	3	0	0	0	0	0	0	0	0	0	0	0	0	0	0	1	0	0	0	0	0	0	0	0	0	0	0	0	0	1	0	0	0	0	0	0	0	0	1	0
CRE143	Low	Maryland Hospital A (MD-A)	ICU	Clinical	other	ST133	-	3	0	0	0	0	0	0	0	0	0	0	0	0	1	0	0	0	0	0	0	0	0	0	1	0	0	0	0	0	0	0	0	0	0	0	0	1	0	0	0
CRE63	Low	Maryland Hospital A (MD-A)	ICU	Surveillance	perirectal surveillance swab	ST133	-	5	0	0	0	0	0	1	0	0	0	1	0	1	0	0	0	0	0	0	0	0	0	0	1	0	0	0	0	0	0	0	0	0	0	1	0	0	0	0	0
CRE149	Low	Maryland Hospital B (MD-B)	ICU	Clinical	sputum	ST133	-	3	0	0	0	0	0	0	0	0	0	0	0	0	1	0	0	0	0	0	0	0	0	0	1	0	0	0	0	0	0	0	0	0	0	0	0	1	0	0	0
CRE25	Low	Maryland Hospital B (MD-B)	ICU	Surveillance	perirectal surveillance swab	ST133	-	2	0	0	0	0	0	0	0	0	0	0	0	1	0	1	0	0	0	0	0	0	0	0	0	0	0	0	0	0	0	0	0	0	0	0	0	0	0	0	0
CRE715	Low	Pennsylvania (PA)	non-ICU	Clinical	other	ST133	-	4	0	0	0	0	0	1	0	0	0	0	0	1	0	0	0	0	0	0	0	0	0	0	1	0	1	0	0	0	0	0	0	0	0	0	0	0	0	0	0
CRE729	Low	Pennsylvania (PA)	non-ICU	Clinical	other	ST133	-	3	0	0	0	0	0	0	0	0	0	0	0	1	0	0	0	1	0	0	1	0	0	0	0	0	0	0	0	0	0	0	0	0	0	0	0	0	0	0	0
CRE8	Low	Maryland Hospital A (MD-A)	ICU	Clinical	other	ST134	-	4	0	0	0	0	0	1	0	0	0	0	0	1	0	0	1	0	0	0	0	0	0	0	0	0	0	0	0	0	0	0	0	0	0	0	0	0	0	1	0
CRE118	Low	Maryland Hospital A (MD-A)	ICU	Clinical	sputum	ST14	CG15	1	0	0	0	0	0	0	0	0	0	0	0	1	0	0	0	0	0	0	0	0	0	0	0	0	0	0	0	0	0	0	0	0	0	0	0	0	0	0	0
CRE41	Low	Maryland Hospital A (MD-A)	ICU	Clinical	blood	ST14	CG15	1	0	0	0	0	0	0	0	0	0	0	0	1	0	0	0	0	0	0	0	0	0	0	0	0	0	0	0	0	0	0	0	0	0	0	0	0	0	0	0
CRE72	Low	Maryland Hospital A (MD-A)	non-ICU	Clinical	other	ST14	CG15	3	0	0	0	0	0	0	0	0	0	0	0	1	0	0	0	0	0	0	0	0	0	0	1	0	0	0	0	0	0	0	1	0	0	0	0	0	0	0	0
CRE531	Intermediate	New York (NY)	ICU	Clinical	sputum	ST14	CG15	7	0	0	0	1	0	0	0	0	0	1	0	1	0	0	1	0	0	0	1	0	0	0	0	0	0	0	0	0	1	0	0	0	0	0	0	1	0	0	0
CRE145	Intermediate	Maryland Hospital A (MD-A)	ICU	Clinical	other	ST1476	-	2	0	0	0	0	0	0	0	0	0	1	0	0	0	0	0	0	0	0	0	0	0	0	0	0	0	0	0	0	0	0	0	0	0	0	1	0	0	0	0
CRE611	Intermediate	California (CA)	non-ICU	Clinical	wound	ST15	CG15	8	0	0	0	0	1	1	0	0	0	0	0	1	0	1	0	1	0	0	2	0	0	0	0	0	0	0	0	1	0	0	0	0	0	0	0	0	0	0	0
CRE74	Intermediate	Maryland Hospital A (MD-A)	ICU	Clinical	blood	ST15	CG15	6	0	0	0	0	1	1	0	0	0	1	0	1	0	0	0	0	0	0	0	0	0	0	1	0	0	0	0	0	0	0	0	0	0	0	0	1	0	0	0
CRE110	Low	Maryland Hospital A (MD-A)	ICU	Clinical	wound	ST15	CG15	7	0	0	0	0	1	1	0	0	0	0	0	1	0	1	0	0	0	0	0	0	0	0	1	0	0	0	0	0	0	0	0	0	0	0	0	1	0	1	0
CRE12	Low	Maryland Hospital A (MD-A)	ICU	Clinical	other	ST15	CG15	5	0	0	0	0	1	1	0	0	0	1	0	0	0	0	0	0	0	0	0	0	0	0	0	0	0	0	0	0	0	0	0	0	1	0	0	1	0	0	0
CRE31	Low	Maryland Hospital A (MD-A)	non-ICU	Clinical	other	ST15	CG15	5	0	0	0	0	1	0	0	0	0	1	0	1	0	0	0	0	0	0	0	0	0	0	1	0	0	0	0	0	0	0	0	0	0	0	0	1	0	0	0
CRE50	Low	Maryland Hospital A (MD-A)	non-ICU	Clinical	urine	ST15	CG15	5	0	0	0	0	0	1	0	0	0	1	0	1	0	0	0	0	0	0	0	0	0	0	1	0	0	0	0	0	0	0	0	0	0	0	0	1	0	0	0
CRE123	Intermediate	Maryland Hospital A (MD-A)	ICU	Surveillance	perirectal surveillance swab	ST15	CG15	6	0	0	0	0	1	1	0	0	0	1	0	1	0	0	0	0	0	0	0	0	0	0	1	0	0	0	0	0	0	0	0	0	0	0	0	1	0	0	0
CRE83	Low	Maryland Hospital A (MD-A)	ICU	Surveillance	perirectal surveillance swab	ST15	CG15	6	0	0	0	0	1	1	0	0	0	1	0	1	0	0	0	0	0	0	0	0	0	0	1	0	0	0	0	0	0	0	0	0	0	0	0	1	0	0	0
CRE64	Intermediate	Maryland Hospital B (MD-B)	ICU	Clinical	wound	ST15	CG15	5	0	0	0	0	1	0	0	0	0	0	0	1	0	1	0	0	0	0	0	0	0	0	1	0	0	0	0	0	0	0	0	0	0	0	0	1	0	0	0
CRE61	Low	Maryland Hospital B (MD-B)	ICU	Clinical	wound	ST15	CG15	7	0	0	0	0	1	1	0	0	0	1	0	1	0	0	0	0	0	0	0	0	0	0	1	0	0	0	0	0	0	0	0	0	0	0	0	1	0	1	0
CRE522	Intermediate	New York (NY)	non-ICU	Clinical	urine	ST15	CG15	6	0	0	0	0	0	0	0	1	0	0	0	1	0	0	1	0	0	1	1	0	0	0	0	0	0	0	0	0	1	0	0	0	0	0	0	0	0	0	0
CRE506	Low	New York (NY)	non-ICU	Clinical	urine	ST15	CG15	6	0	0	0	0	0	1	0	1	0	0	0	1	0	0	0	0	0	1	1	0	0	0	0	0	0	0	0	0	1	0	0	0	0	0	0	0	0	0	0
CRE17	Low	Maryland Hospital A (MD-A)	ICU	Clinical	other	ST1564	-	1	0	0	0	0	0	0	0	0	0	0	0	1	0	0	0	0	0	0	0	0	0	0	0	0	0	0	0	0	0	0	0	0	0	0	0	0	0	0	0
CRE706	Low	Pennsylvania (PA)	non-ICU	Clinical	urine	ST1634	-	5	0	0	0	0	0	0	0	0	1	1	1	0	0	0	0	0	0	0	0	0	0	0	0	0	0	1	0	0	0	0	0	0	0	0	0	1	0	0	0
CRE134-1	Low	Maryland Hospital A (MD-A)	ICU	Clinical	sputum	ST188	-	3	0	0	0	0	0	0	0	0	0	0	0	0	0	0	1	0	0	0	0	0	0	0	0	1	0	0	0	0	0	0	0	0	0	1	0	0	0	0	0
CRE22	Intermediate	Maryland Hospital B (MD-B)	ICU	Clinical	wound	ST16	CG17/20	5	0	0	1	0	0	0	0	0	0	0	0	0	0	0	0	1	0	0	1	0	0	0	0	0	0	0	0	1	0	0	0	0	0	0	0	0	1	0	0
CRE4	Low	Maryland Hospital A (MD-A)	ICU	Surveillance	perirectal surveillance swab	ST17	CG17/20	3	0	0	0	0	0	0	0	0	0	1	0	1	0	0	0	0	0	0	0	0	0	0	0	0	0	0	0	0	0	0	0	0	0	0	0	1	0	0	0
CRE130	High	Maryland Hospital A (MD-A)	non-ICU	Surveillance	perirectal surveillance swab	ST17	CG17/20	3	0	0	0	0	0	0	0	0	0	0	0	1	0	0	0	0	0	0	1	0	0	0	0	0	0	0	0	0	0	0	0	0	0	0	0	0	0	1	0
CRE523	High	New York (NY)	ICU	Clinical	blood	ST17	CG17/20	1	0	0	0	0	0	0	0	0	0	0	0	1	0	0	0	0	0	0	0	0	0	0	0	0	0	0	0	0	0	0	0	0	0	0	0	0	0	0	0
CRE181	Intermediate	Maryland Hospital A (MD-A)	non-ICU	Clinical	urine	ST20	CG17/20	4	0	0	0	0	0	0	0	1	0	0	0	0	1	0	0	0	0	0	1	0	0	0	0	0	0	0	0	0	0	0	0	0	0	1	0	0	0	0	0
CRE86	Intermediate	Maryland Hospital A (MD-A)	ICU	Surveillance	perirectal surveillance swab	ST20	CG17/20	4	1	1	0	0	0	0	0	0	0	0	0	0	1	0	0	0	0	0	0	0	0	0	0	0	0	0	0	0	0	0	0	0	0	0	0	0	0	1	0
CRE55	Low	Maryland Hospital A (MD-A)	ICU	Clinical	blood	ST22	-	6	0	0	0	0	0	0	0	0	0	0	0	1	0	0	1	0	0	0	1	0	0	0	0	0	0	0	0	0	1	0	0	0	0	0	0	1	0	1	0
CRE189	Low	Maryland Hospital A (MD-A)	non-ICU	Clinical	urine	ST225	-	1	0	0	0	0	0	0	0	0	0	0	0	1	0	0	0	0	0	0	0	0	0	0	0	0	0	0	0	0	0	0	0	0	0	0	0	0	0	0	0
CRE525	Intermediate	New York (NY)	non-ICU	Clinical	sputum	ST231	-	5	0	1	0	1	0	0	0	0	1	0	0	0	0	0	0	1	0	0	0	1	0	0	0	0	0	0	0	0	0	0	0	0	0	0	0	0	0	0	0
CRE507	Low	New York (NY)	non-ICU	Clinical	other	ST231	-	6	0	1	0	1	0	0	0	0	1	0	0	0	0	0	0	1	0	0	1	1	0	0	0	0	0	0	0	0	0	0	0	0	0	0	0	0	0	0	0
CRE535	Intermediate	New York (NY)	ICU	Clinical	sputum	ST240	-	2	0	0	0	0	0	0	0	0	0	0	0	0	0	0	0	0	0	0	0	0	0	0	0	0	0	0	0	1	0	0	0	0	0	0	0	1	0	0	0
CRE177	Low	Maryland Hospital A (MD-A)	ICU	Surveillance	perirectal surveillance swab	ST252	-	5	0	0	0	0	0	0	0	0	0	1	0	1	0	0	0	0	0	0	1	0	0	0	0	0	0	0	1	0	0	0	0	0	1	0	0	0	0	0	0
CRE58-1	Intermediate	Maryland Hospital A (MD-A)	non-ICU	Surveillance	perirectal surveillance swab	ST2543	-	5	0	0	0	0	0	0	0	0	0	0	0	1	0	0	1	0	0	0	0	0	0	0	0	0	0	0	0	0	2	0	0	0	0	0	0	1	0	0	0
CRE609	Intermediate	California (CA)	ICU	Clinical	urine	ST258	CG258	4	0	0	0	0	0	1	0	0	0	0	0	1	0	0	0	0	0	0	1	0	0	0	0	0	0	0	0	1	0	0	0	0	0	0	0	0	0	0	0
CRE612	Low	California (CA)	ICU	Clinical	urine	ST258	CG258	5	0	0	0	0	0	1	0	0	0	0	0	1	0	0	0	0	0	0	1	0	0	0	0	0	0	0	0	1	0	0	0	0	0	0	0	0	1	0	0
CRE605	High	California (CA)	non-ICU	Clinical	other	ST258	CG258	4	0	0	0	0	0	1	0	0	0	0	0	1	0	0	0	0	0	0	1	0	0	0	0	0	0	0	0	0	0	0	0	1	0	0	0	0	0	0	0
CRE614	High	California (CA)	non-ICU	Clinical	wound	ST258	CG258	5	0	0	0	0	0	1	0	0	0	0	0	1	0	0	0	0	0	0	1	0	0	0	0	0	0	0	0	1	0	0	0	0	0	0	0	0	1	0	0
CRE600	Intermediate	California (CA)	non-ICU	Clinical	wound	ST258	CG258	4	0	0	0	0	0	0	0	1	0	0	0	1	0	0	0	0	0	0	0	0	0	0	0	0	0	0	0	1	0	0	0	0	0	0	0	0	1	0	0
CRE604	Intermediate	California (CA)	non-ICU	Clinical	urine	ST258	CG258	4	0	0	0	0	0	1	0	0	0	0	0	0	0	0	0	1	0	0	1	0	0	0	0	0	0	0	0	0	0	0	0	0	0	1	0	0	0	0	0
CRE602	Low	California (CA)	non-ICU	Clinical	other	ST258	CG258	5	0	0	0	0	0	1	0	0	0	0	0	1	0	0	0	0	0	0	1	0	0	0	0	0	0	0	0	0	0	0	0	0	0	0	0	1	1	0	0
CRE606	Low	California (CA)	non-ICU	Clinical	blood	ST258	CG258	4	0	0	0	0	0	1	0	0	0	0	0	1	0	0	0	0	0	0	1	0	0	0	0	0	0	0	0	0	0	0	0	1	0	0	0	0	0	0	0
CRE608	Low	California (CA)	non-ICU	Clinical	urine	ST258	CG258	5	0	0	0	0	0	1	0	0	0	0	0	1	0	0	0	0	0	0	1	0	0	0	0	0	0	0	0	1	0	0	0	0	0	0	0	0	1	0	0
CRE610	Low	California (CA)	non-ICU	Clinical	urine	ST258	CG258	2	0	0	0	0	0	0	0	1	0	0	0	0	0	0	0	0	0	0	0	0	0	0	0	0	0	0	0	1	0	0	0	0	0	0	0	0	0	0	0
CRE613	Low	California (CA)	non-ICU	Clinical	blood	ST258	CG258	4	0	0	0	0	0	0	0	0	0	0	0	1	0	0	0	0	0	0	1	0	0	0	0	0	0	0	0	1	0	0	0	0	0	0	0	0	1	0	0
CRE617	Low	California (CA)	non-ICU	Clinical	blood	ST258	CG258	4	0	0	0	0	0	1	0	0	0	0	0	1	0	0	0	0	0	0	1	0	0	0	0	0	0	0	0	1	0	0	0	0	0	0	0	0	0	0	0
CRE81	High	Maryland Hospital A (MD-A)	ICU	Clinical	sputum	ST258	CG258	5	0	0	0	0	0	1	0	0	0	0	0	1	0	0	0	0	0	0	1	0	0	0	0	0	0	0	0	0	0	0	0	0	0	0	0	0	1	1	0
CRE190	Intermediate	Maryland Hospital A (MD-A)	ICU	Clinical	other	ST258	CG258	4	0	0	0	0	0	1	0	0	0	0	0	1	0	0	0	0	0	0	1	0	0	0	0	0	0	0	0	1	0	0	0	0	0	0	0	0	0	0	0
CRE87	Intermediate	Maryland Hospital A (MD-A)	ICU	Clinical	urine	ST258	CG258	5	0	0	0	0	0	1	0	0	0	0	0	1	0	0	0	0	0	0	1	0	0	0	0	0	0	0	0	0	0	0	0	0	0	1	0	0	1	0	0
CRE124	Low	Maryland Hospital A (MD-A)	ICU	Clinical	urine	ST258	CG258	4	0	0	0	0	0	1	0	0	0	0	0	1	0	0	0	0	0	0	1	0	0	0	0	0	0	0	0	0	0	0	0	0	0	0	0	0	1	0	0
CRE75	Low	Maryland Hospital A (MD-A)	ICU	Clinical	urine	ST258	CG258	6	0	0	0	0	0	1	0	0	0	0	0	1	0	0	0	0	0	0	1	0	0	0	0	0	0	0	0	1	0	0	0	0	0	1	0	0	1	0	0
CRE173	Intermediate	Maryland Hospital A (MD-A)	non-ICU	Clinical	urine	ST258	CG258	4	0	0	0	0	0	1	0	0	0	0	0	1	0	0	0	0	0	0	1	0	0	0	0	0	0	0	0	0	0	0	0	0	0	0	0	1	0	0	0
CRE94	Intermediate	Maryland Hospital A (MD-A)	non-ICU	Clinical	urine	ST258	CG258	5	0	0	0	0	0	1	0	0	0	0	0	1	0	0	0	0	0	0	1	0	0	0	0	0	0	0	0	1	0	0	0	0	0	0	0	1	0	0	0
CRE120	Low	Maryland Hospital A (MD-A)	non-ICU	Clinical	other	ST258	CG258	5	0	0	0	0	0	1	0	0	0	0	0	1	0	0	0	0	0	0	1	0	0	0	0	0	0	0	0	0	0	0	0	0	0	1	0	0	1	0	0
CRE139	Low	Maryland Hospital A (MD-A)	non-ICU	Clinical	blood	ST258	CG258	6	0	0	0	0	0	1	0	0	0	0	0	1	0	0	0	0	0	0	1	0	0	0	0	0	0	0	0	1	0	0	0	0	0	0	0	1	1	0	0
CRE34	Intermediate	Maryland Hospital A (MD-A)	ICU	Surveillance	perirectal surveillance swab	ST258	CG258	5	0	0	0	0	0	1	0	0	0	0	0	1	0	0	0	0	0	0	1	0	0	0	0	0	0	0	0	0	0	0	0	0	0	0	0	0	1	1	0
CRE111	Low	Maryland Hospital A (MD-A)	ICU	Surveillance	perirectal surveillance swab	ST258	CG258	5	0	0	0	0	0	1	0	0	0	0	0	1	0	0	0	0	0	0	1	0	0	0	0	0	0	0	0	0	0	0	0	0	0	1	0	0	1	0	0
CRE116	Low	Maryland Hospital A (MD-A)	ICU	Surveillance	perirectal surveillance swab	ST258	CG258	5	0	0	0	0	0	1	0	0	0	0	0	1	0	0	0	0	0	0	1	0	0	0	0	0	0	0	0	1	0	0	0	0	0	0	0	1	0	0	0
CRE21	Low	Maryland Hospital A (MD-A)	ICU	Surveillance	perirectal surveillance swab	ST258	CG258	4	0	0	0	0	0	1	1	0	0	0	0	1	0	0	0	0	0	1	0	0	0	0	0	0	0	0	0	0	0	0	0	0	0	0	0	0	0	0	0
CRE137	Low	Maryland Hospital A (MD-A)	non-ICU	Surveillance	perirectal surveillance swab	ST258	CG258	5	0	0	0	0	0	0	0	0	0	0	0	1	0	0	0	1	0	0	2	0	0	0	0	0	0	0	0	0	0	0	0	0	0	0	0	0	1	0	0
CRE166	Low	Maryland Hospital A (MD-A)	non-ICU	Surveillance	perirectal surveillance swab	ST258	CG258	5	0	0	0	0	0	1	0	0	0	0	0	1	0	0	0	0	0	0	1	0	0	0	0	0	0	0	0	1	0	0	0	0	0	0	0	0	1	0	0
CRE68	Low	Maryland Hospital A (MD-A)	non-ICU	Surveillance	perirectal surveillance swab	ST258	CG258	5	0	0	0	0	0	0	0	0	0	0	0	1	0	0	0	0	0	0	1	0	0	0	0	0	0	0	0	1	0	0	0	1	0	0	0	1	0	0	0
CRE20	High	Maryland Hospital B (MD-B)	ICU	Clinical	sputum	ST258	CG258	7	0	0	0	0	0	1	0	0	0	0	0	1	0	0	1	0	0	0	1	0	0	0	0	0	0	0	0	0	1	0	0	0	0	0	0	0	1	1	0
CRE13	Intermediate	Maryland Hospital B (MD-B)	ICU	Clinical	urine	ST258	CG258	6	0	0	0	0	0	1	0	0	0	0	0	1	0	0	0	0	0	0	1	0	0	0	0	0	0	0	0	1	0	0	0	0	0	0	0	1	1	0	0
CRE16	Intermediate	Maryland Hospital B (MD-B)	ICU	Clinical	sputum	ST258	CG258	4	0	0	0	0	0	1	1	1	0	0	0	0	0	0	0	0	0	1	0	0	0	0	0	0	0	0	0	0	0	0	0	0	0	0	0	0	0	0	0
CRE18	Low	Maryland Hospital B (MD-B)	ICU	Clinical	wound	ST258	CG258	6	0	0	0	0	0	1	0	0	0	0	0	1	0	0	0	0	0	0	1	0	0	0	0	0	0	0	0	1	0	0	0	0	0	0	0	1	1	0	0
CRE78	Low	Maryland Hospital B (MD-B)	non-ICU	Clinical	urine	ST258	CG258	3	0	0	0	0	0	0	0	0	0	0	0	0	0	0	1	0	0	0	0	0	0	0	0	0	0	0	0	0	1	0	0	0	0	0	0	1	0	0	0
CRE502	Intermediate	New York (NY)	ICU	Clinical	other	ST258	CG258	5	0	0	0	0	0	1	0	0	0	0	0	1	0	0	0	0	0	0	1	0	0	0	0	0	0	0	0	0	0	0	0	0	0	0	0	0	1	1	0
CRE510	Intermediate	New York (NY)	ICU	Clinical	sputum	ST258	CG258	5	0	1	0	0	0	0	0	0	0	0	0	1	0	0	0	0	0	0	1	0	0	0	0	0	0	0	0	0	0	0	0	0	0	0	0	1	1	0	0
CRE538	Intermediate	New York (NY)	ICU	Clinical	sputum	ST258	CG258	6	0	0	0	0	0	1	0	0	0	0	0	1	0	0	0	1	0	0	2	0	0	0	0	0	0	0	0	0	0	0	0	0	0	1	0	0	0	0	0
CRE550	Intermediate	New York (NY)	ICU	Clinical	blood	ST258	CG258	5	0	0	0	0	0	0	0	0	0	0	0	1	0	0	0	0	0	0	1	0	0	0	0	0	0	0	0	0	0	0	0	0	0	0	0	1	1	0	1
CRE551	Intermediate	New York (NY)	ICU	Clinical	sputum	ST258	CG258	6	0	0	0	0	0	1	0	1	0	0	0	1	0	0	0	0	0	1	1	0	0	0	0	0	0	0	0	1	0	0	0	0	0	0	0	0	0	0	0
CRE557	Low	New York (NY)	ICU	Clinical	sputum	ST258	CG258	3	0	0	0	0	0	1	0	1	0	0	0	0	0	0	0	0	0	0	0	0	0	0	0	0	0	0	0	1	0	0	0	0	0	0	0	0	0	0	0
CRE516	Intermediate	New York (NY)	non-ICU	Clinical	urine	ST258	CG258	5	0	0	0	0	0	1	0	1	0	0	0	1	0	0	0	0	0	0	1	0	0	0	0	0	0	0	0	0	0	0	0	0	0	0	0	0	1	0	0
CRE528	Intermediate	New York (NY)	non-ICU	Clinical	urine	ST258	CG258	6	0	0	0	0	0	1	0	0	0	0	0	1	0	0	0	1	0	0	2	0	0	0	0	0	0	0	0	0	0	0	0	0	0	1	0	0	0	0	0
CRE530	Intermediate	New York (NY)	non-ICU	Clinical	sputum	ST258	CG258	2	0	0	0	0	0	0	0	0	0	0	0	0	0	0	0	0	0	0	0	0	0	0	0	0	0	0	0	1	0	0	0	1	0	0	0	0	0	0	0
CRE501	Low	New York (NY)	non-ICU	Clinical	urine	ST258	CG258	4	0	0	0	0	0	1	0	0	0	0	0	1	0	0	0	1	0	0	1	0	0	0	0	0	0	0	0	0	0	0	0	0	0	0	0	0	0	0	0
CRE519	Low	New York (NY)	non-ICU	Clinical	urine	ST258	CG258	6	0	0	0	0	0	1	0	0	0	0	0	1	0	0	0	1	0	0	2	0	0	0	0	0	0	0	0	0	0	0	0	0	0	1	0	0	0	0	0
CRE537	Low	New York (NY)	non-ICU	Clinical	urine	ST258	CG258	3	0	0	0	0	0	0	0	1	0	0	0	0	0	0	0	0	0	1	0	0	0	0	0	0	0	0	0	1	0	0	0	0	0	0	0	0	0	0	0
CRE539	Low	New York (NY)	non-ICU	Clinical	blood	ST258	CG258	3	0	0	0	0	0	1	0	1	0	0	0	0	0	0	0	0	0	0	0	0	0	0	0	0	0	0	0	1	0	0	0	0	0	0	0	0	0	0	0
CRE542	Intermediate	New York (NY)	non-ICU	Surveillance	perirectal surveillance swab	ST258	CG258	6	0	1	0	0	0	0	0	0	0	0	0	1	0	0	0	0	0	0	1	0	0	0	0	0	0	0	0	0	0	0	0	0	0	0	0	1	1	0	1
CRE700	Intermediate	Pennsylvania (PA)	ICU	Clinical	sputum	ST258	CG258	1	0	0	0	0	0	0	0	0	0	0	0	0	0	0	0	0	0	1	0	0	0	0	0	0	0	0	0	0	0	0	0	0	0	0	0	0	0	0	0
CRE704	Intermediate	Pennsylvania (PA)	ICU	Clinical	sputum	ST258	CG258	1	0	0	0	0	0	0	0	0	0	0	0	0	0	0	0	0	0	1	0	0	0	0	0	0	0	0	0	0	0	0	0	0	0	0	0	0	0	0	0
CRE720	Intermediate	Pennsylvania (PA)	non-ICU	Clinical	other	ST258	CG258	1	0	0	0	0	0	0	0	0	0	0	0	0	0	0	0	0	0	1	0	0	0	0	0	0	0	0	0	0	0	0	0	0	0	0	0	0	0	0	0
CRE701	Low	Pennsylvania (PA)	non-ICU	Clinical	blood	ST258	CG258	1	0	0	0	0	0	0	0	0	0	0	0	0	0	0	0	0	0	1	0	0	0	0	0	0	0	0	0	0	0	0	0	0	0	0	0	0	0	0	0
CRE709	Low	Pennsylvania (PA)	non-ICU	Clinical	other	ST258	CG258	1	0	0	0	0	0	0	0	0	0	0	0	0	0	0	0	0	0	1	0	0	0	0	0	0	0	0	0	0	0	0	0	0	0	0	0	0	0	0	0
CRE103	Intermediate	Maryland Hospital A (MD-A)	ICU	Clinical	urine	ST268	-	7	0	1	0	0	0	0	0	0	0	1	0	1	0	0	0	1	0	0	2	0	0	0	0	0	0	0	0	0	0	0	0	0	0	1	0	0	0	0	0
CRE735	Intermediate	Pennsylvania (PA)	ICU	Clinical	other	ST268	-	6	0	0	0	0	0	1	0	1	0	0	0	1	0	0	0	0	0	1	1	0	0	0	0	0	0	0	0	0	1	0	0	0	0	0	0	0	0	0	0
CRE738	High	Pennsylvania (PA)	ICU	Surveillance	perirectal surveillance swab	ST268	-	6	0	0	0	0	0	1	0	1	0	0	0	1	0	0	0	0	0	1	1	0	0	0	0	0	0	0	0	0	1	0	0	0	0	0	0	0	0	0	0
CRE106	Intermediate	Maryland Hospital A (MD-A)	ICU	Clinical	sputum	ST299	-	4	0	0	0	0	0	1	0	0	0	0	0	1	0	0	0	0	0	0	1	0	0	0	0	0	0	0	0	0	0	0	0	0	0	0	0	0	0	1	0
CRE60	Low	Maryland Hospital A (MD-A)	ICU	Clinical	blood	ST299	-	5	0	0	0	0	0	1	1	0	0	0	0	1	0	0	0	0	0	0	1	0	0	0	0	0	0	0	0	1	0	0	0	0	0	0	0	0	0	0	0
CRE82	Low	Maryland Hospital A (MD-A)	ICU	Surveillance	perirectal surveillance swab	ST299	-	3	0	0	0	0	0	1	0	1	0	0	0	0	0	0	0	0	0	0	0	0	0	0	0	0	0	0	0	0	0	0	0	0	0	1	0	0	0	0	0
CRE500	Low	New York (NY)	non-ICU	Clinical	urine	ST299	-	7	0	0	0	0	0	1	0	1	0	0	0	0	0	0	1	0	0	1	1	0	0	0	0	0	0	0	0	0	1	0	0	0	0	0	0	0	1	0	0
CRE152	Low	Maryland Hospital B (MD-B)	non-ICU	Clinical	urine	ST30	-	7	1	0	0	0	0	0	0	1	0	0	0	0	1	0	1	0	0	0	1	0	0	0	0	0	0	0	0	0	1	0	0	0	0	1	0	0	0	0	0
CRE101	Low	Maryland Hospital A (MD-A)	non-ICU	Surveillance	perirectal surveillance swab	ST307	-	4	0	1	0	0	0	0	1	0	0	0	0	1	0	0	0	0	0	0	0	0	0	0	0	0	0	0	0	0	0	0	0	0	0	1	0	0	0	0	0
CRE532	High	New York (NY)	ICU	Clinical	blood	ST307	-	2	0	0	0	0	0	0	0	0	0	0	0	1	0	0	0	0	0	0	1	0	0	0	0	0	0	0	0	0	0	0	0	0	0	0	0	0	0	0	0
CRE552-1	High	New York (NY)	ICU	Clinical	urine	ST307	-	4	0	0	0	0	0	0	0	0	0	0	0	1	0	0	0	1	0	0	2	0	0	0	0	0	0	0	0	0	0	0	0	0	0	0	0	0	0	0	0
CRE554	High	New York (NY)	non-ICU	Clinical	urine	ST307	-	4	0	0	0	0	0	0	0	0	0	0	0	1	0	0	0	1	0	0	2	0	0	0	0	0	0	0	0	0	0	0	0	0	0	0	0	0	0	0	0
CRE731	Low	Pennsylvania (PA)	ICU	Surveillance	perirectal surveillance swab	ST307	-	2	0	0	0	0	1	0	0	0	0	0	0	0	0	0	0	0	0	0	0	0	0	0	0	0	0	0	0	0	0	0	0	0	0	1	0	0	0	0	0
CRE524	Low	New York (NY)	non-ICU	Clinical	urine	ST327	-	9	1	0	0	0	0	0	0	1	0	0	0	0	1	0	1	1	0	1	0	0	0	0	0	0	0	0	0	0	1	0	0	0	1	1	0	0	0	0	0
CRE503	Low	New York (NY)	non-ICU	Clinical	blood	ST3359	CG258	5	0	0	0	0	0	1	0	1	0	0	0	1	0	0	0	0	0	0	1	0	0	0	0	0	0	0	0	0	0	0	0	0	0	0	0	0	1	0	0
CRE30	Intermediate	Maryland Hospital A (MD-A)	ICU	Clinical	sputum	ST340	CG258	8	0	0	0	0	0	1	0	0	0	0	0	1	0	0	1	0	0	0	1	0	0	0	0	1	0	0	0	0	1	0	0	0	0	0	0	1	0	1	0
CRE153	Intermediate	Maryland Hospital A (MD-A)	ICU	Surveillance	perirectal surveillance swab	ST35	-	3	0	0	0	0	0	0	0	0	0	1	0	0	0	0	0	0	0	0	0	0	0	0	1	0	0	0	0	0	0	0	0	0	0	1	0	0	0	0	0
CRE71	Intermediate	Maryland Hospital B (MD-B)	non-ICU	Clinical	wound	ST36	-	3	0	0	0	0	0	0	0	0	0	0	0	1	0	0	0	0	0	0	0	0	0	0	0	0	0	0	0	0	0	0	0	0	0	0	0	1	0	1	0
CRE134-2	Low	Maryland Hospital A (MD-A)	ICU	Clinical	sputum	ST3626	-	4	0	0	0	0	0	0	0	0	0	1	0	1	0	0	0	0	0	0	1	0	0	0	0	0	0	0	0	0	0	0	0	0	0	1	0	0	0	0	0
CRE65	Low	Maryland Hospital A (MD-A)	ICU	Clinical	urine	ST37	-	2	0	0	0	0	0	0	0	0	0	0	0	1	0	0	0	0	0	0	1	0	0	0	0	0	0	0	0	0	0	0	0	0	0	0	0	0	0	0	0
CRE712	Low	Pennsylvania (PA)	ICU	Clinical	other	ST37	-	1	0	0	0	0	0	0	0	0	0	0	0	1	0	0	0	0	0	0	0	0	0	0	0	0	0	0	0	0	0	0	0	0	0	0	0	0	0	0	0
CRE69	Low	Maryland Hospital A (MD-A)	non-ICU	Clinical	other	ST3727	-	4	0	0	0	0	0	0	0	0	0	0	0	1	0	0	0	0	0	0	1	0	0	0	0	0	0	0	0	0	0	1	0	0	0	0	0	0	0	1	0
CRE33	Intermediate	Maryland Hospital B (MD-B)	ICU	Clinical	urine	ST3727	-	3	0	0	0	0	0	0	0	0	0	0	0	1	0	0	0	0	0	0	1	0	0	0	0	0	0	0	0	0	0	0	0	0	0	0	0	0	0	1	0
CRE48	Low	Maryland Hospital B (MD-B)	ICU	Clinical	wound	ST3727	-	3	0	0	0	0	0	0	0	0	0	0	0	1	0	0	0	0	0	0	1	0	0	0	0	0	0	0	0	0	0	0	0	0	0	0	0	0	0	1	0
CRE164	Low	Maryland Hospital B (MD-B)	ICU	Clinical	other	ST40	-	1	0	0	0	0	0	0	0	0	0	0	0	1	0	0	0	0	0	0	0	0	0	0	0	0	0	0	0	0	0	0	0	0	0	0	0	0	0	0	0
CRE147	Low	Maryland Hospital A (MD-A)	non-ICU	Clinical	other	ST405	-	3	0	0	0	0	0	0	0	0	0	0	0	1	0	1	0	0	0	0	1	0	0	0	0	0	0	0	0	0	0	0	0	0	0	0	0	0	0	0	0
CRE10	Low	Maryland Hospital A (MD-A)	ICU	Surveillance	perirectal surveillance swab	ST405	-	2	0	0	0	0	0	0	0	0	0	0	0	1	0	0	0	0	0	0	1	0	0	0	0	0	0	0	0	0	0	0	0	0	0	0	0	0	0	0	0
CRE517	Intermediate	New York (NY)	ICU	Clinical	urine	ST42	-	4	0	0	0	0	0	0	1	0	0	1	0	1	0	0	0	0	0	0	1	0	0	0	0	0	0	0	0	0	0	0	0	0	0	0	0	0	0	0	0
CRE514	Low	New York (NY)	ICU	Clinical	sputum	ST42	-	4	0	0	0	0	0	0	1	0	0	1	0	1	0	0	0	0	0	0	1	0	0	0	0	0	0	0	0	0	0	0	0	0	0	0	0	0	0	0	0
CRE96	Low	Maryland Hospital B (MD-B)	ICU	Surveillance	perirectal surveillance swab	ST427	-	2	0	0	0	0	0	0	0	0	0	0	0	1	0	1	0	0	0	0	0	0	0	0	0	0	0	0	0	0	0	0	0	0	0	0	0	0	0	0	0
CRE47	Intermediate	Maryland Hospital A (MD-A)	ICU	Clinical	sputum	ST442	-	5	1	0	0	0	0	0	0	0	0	0	0	0	1	0	0	0	0	0	0	0	0	0	0	0	0	0	0	0	1	0	0	0	0	1	0	0	0	1	0
CRE24	Intermediate	Maryland Hospital A (MD-A)	ICU	Surveillance	perirectal surveillance swab	ST442	-	4	0	0	0	0	0	0	0	0	0	0	0	0	1	0	0	0	0	0	0	0	0	0	0	0	0	0	0	0	1	0	0	0	0	1	0	0	0	1	0
CRE43	Low	Maryland Hospital A (MD-A)	non-ICU	Surveillance	perirectal surveillance swab	ST45	-	1	0	0	0	0	0	0	0	0	0	0	0	1	0	0	0	0	0	0	0	0	0	0	0	0	0	0	0	0	0	0	0	0	0	0	0	0	0	0	0
CRE125	Low	Maryland Hospital A (MD-A)	ICU	Clinical	other	ST462	-	2	0	0	0	0	0	0	0	0	0	0	0	1	0	0	0	0	0	0	1	0	0	0	0	0	0	0	0	0	0	0	0	0	0	0	0	0	0	0	0
CRE39	Low	Maryland Hospital A (MD-A)	non-ICU	Clinical	other	ST464	-	2	0	0	0	0	0	0	0	0	0	0	0	0	1	0	0	0	0	0	0	0	0	0	0	0	0	0	0	0	1	0	0	0	0	0	0	0	0	0	0
CRE32	High	Maryland Hospital A (MD-A)	ICU	Clinical	urine	ST48	-	4	0	0	0	0	0	1	0	0	0	0	0	1	0	0	0	0	0	0	1	0	0	0	0	0	0	0	0	0	0	0	0	0	0	1	0	0	0	0	0
CRE115	Low	Maryland Hospital A (MD-A)	ICU	Clinical	blood	ST48	-	4	0	0	0	0	0	1	0	0	0	0	0	1	0	0	0	0	0	0	1	0	0	0	0	0	0	0	0	0	0	0	0	0	0	1	0	0	0	0	0
CRE171	Low	Maryland Hospital A (MD-A)	non-ICU	Clinical	urine	ST48	-	4	0	0	0	0	0	1	0	0	0	0	0	1	0	0	0	0	0	0	1	0	0	0	0	0	0	0	0	0	0	0	0	0	0	1	0	0	0	0	0
CRE11	Low	Maryland Hospital A (MD-A)	ICU	Surveillance	perirectal surveillance swab	ST48	-	5	0	0	0	0	0	1	0	0	0	0	0	1	0	0	0	0	0	0	1	0	1	0	0	0	0	0	0	0	0	0	0	0	0	1	0	0	0	0	0
CRE97	Low	Maryland Hospital A (MD-A)	non-ICU	Surveillance	perirectal surveillance swab	ST48	-	4	0	0	0	0	0	1	0	0	0	0	0	1	0	0	0	0	0	0	1	0	1	0	0	0	0	0	0	0	0	0	0	0	0	0	0	0	0	0	0
CRE99	Intermediate	Maryland Hospital B (MD-B)	ICU	Clinical	wound	ST48	-	4	0	0	0	0	0	1	0	0	0	0	0	1	0	0	0	0	0	0	1	0	0	0	0	0	0	0	0	0	0	0	0	0	0	1	0	0	0	0	0
CRE14	Low	Maryland Hospital B (MD-B)	ICU	Clinical	urine	ST48	-	3	0	0	0	0	0	0	0	0	0	0	0	1	0	0	0	0	0	0	1	0	0	0	0	0	0	0	0	0	0	0	0	0	0	1	0	0	0	0	0
CRE6	Low	Maryland Hospital B (MD-B)	ICU	Clinical	sputum	ST48	-	4	0	0	0	0	0	1	0	0	0	0	0	1	0	0	0	0	0	0	1	0	0	0	0	0	0	0	0	0	0	0	0	0	0	1	0	0	0	0	0
CRE504	Low	New York (NY)	non-ICU	Clinical	urine	ST502	-	4	0	0	0	0	0	0	0	0	0	0	0	0	1	1	0	0	0	0	0	0	0	0	0	0	0	0	0	0	1	0	0	0	0	0	0	1	0	0	0
CRE141	Intermediate	Maryland Hospital A (MD-A)	ICU	Clinical	other	ST515	-	1	0	0	0	0	0	0	0	0	0	0	0	1	0	0	0	0	0	0	0	0	0	0	0	0	0	0	0	0	0	0	0	0	0	0	0	0	0	0	0
CRE150	High	Maryland Hospital A (MD-A)	ICU	Clinical	sputum	ST551	-	2	0	0	0	0	0	0	0	0	0	0	0	1	0	1	0	0	0	0	0	0	0	0	0	0	0	0	0	0	0	0	0	0	0	0	0	0	0	0	0
CRE76	Low	Maryland Hospital B (MD-B)	non-ICU	Surveillance	perirectal surveillance swab	ST611	-	3	0	0	1	0	0	0	0	0	0	1	0	0	1	0	0	0	0	0	0	0	0	0	0	0	0	0	0	0	0	0	0	0	0	0	0	0	0	0	0
CRE159	Low	Maryland Hospital A (MD-A)	ICU	Clinical	other	ST626	-	2	0	0	0	0	0	0	0	0	0	0	0	1	0	0	0	0	0	0	0	0	0	0	0	0	0	0	0	0	0	0	0	0	0	0	0	1	0	0	0
CRE754	Intermediate	Pennsylvania (PA)	ICU	Surveillance	perirectal surveillance swab	ST661	-	2	0	0	0	0	0	0	0	0	0	0	0	1	0	0	0	0	0	0	0	0	0	0	0	0	0	0	0	0	0	0	0	0	0	1	0	0	0	0	0
CRE28	Low	Maryland Hospital A (MD-A)	non-ICU	Clinical	other	ST70	-	4	0	0	0	0	0	1	0	0	0	0	0	1	0	0	0	0	0	0	1	0	0	0	0	0	0	0	0	0	0	0	0	0	1	0	0	0	0	0	0
CRE162	Low	Maryland Hospital A (MD-A)	ICU	Surveillance	perirectal surveillance swab	ST76	-	1	0	0	0	0	0	0	0	0	0	0	0	0	0	0	0	0	0	0	1	0	0	0	0	0	0	0	0	0	0	0	0	0	0	0	0	0	0	0	0
CRE705	Low	Pennsylvania (PA)	non-ICU	Clinical	urine	ST76	-	7	0	1	0	0	0	0	0	0	0	0	0	1	0	0	0	0	1	0	1	0	0	0	1	0	0	0	0	1	0	0	0	0	0	0	0	1	0	0	0
CRE553	Low	New York (NY)	non-ICU	Surveillance	perirectal surveillance swab	ST872	-	3	0	0	0	0	0	0	0	0	0	0	0	1	0	0	0	0	0	0	0	0	0	0	0	0	0	0	0	1	0	0	0	0	0	0	0	1	0	0	0
CRE151	Low	Maryland Hospital B (MD-B)	non-ICU	Surveillance	perirectal surveillance swab	ST873	-	4	0	0	0	0	0	0	0	0	0	1	0	1	0	0	0	0	0	0	1	0	0	0	0	0	0	0	0	0	0	0	0	0	0	1	0	0	0	0	0
*Some of the plasmid types can be co-located on the same plasmid such as FII and FIB.
