# Supplementary material for: Clinical and Bacterial Characteristics Associated with Glove and Gown Contamination by Carbapenem-Resistant Klebsiella pneumoniae in the Health Care Setting
Source: Microbiol Spectr. 2023 Jun 8;11(4):e01775-23. doi: 10.1128/spectrum.01775-23 (PMC10434059; doi:10.1128/spectrum.01775-23)
Supplement: Supplemental file 2 — Data Set S2. Download spectrum.01775-23-s0003.xlsx, XLSX file, 0.4 MB [file spectrum.01775-23-s0003.xlsx]

## Sheet: ST and CG
ST	All	All %		ST	High	Other	High %	Other %	> %	Fisher p-value		ST	Int	Other	Int %	Other %	> %	Fisher p-value		ST	High_Int	Low	High_Int %	Low %	> %	Fisher p-value		ST	ICU	non-ICU	ICU %	non-ICU %	> %	Fisher p-value		ST	Clinical	Surveillance	Clinical %	Surveillance %	> %	Fisher p-value		ST	Blood	Other	Blood %	Other %	> %
405	2	1.20482		405	0	2	0	1.30719	Other	1		405	0	2	0	1.85185	Other	0.542607		405	0	2	0	2.10526	Low	0.507484		405	1	1	1.1236	1.2987	non-ICU	1		405	1	1	0.78125	2.63158	Surveillance	0.406499		405	0	2	0	1.34228	Other
307	5	3.01205		307	3	2	23.0769	1.30719	High	0.00347642		307	0	5	0	4.62963	Other	0.163763		307	3	2	4.22535	2.10526	High_Int	0.652022		307	3	2	3.37079	2.5974	ICU	1		307	3	2	2.34375	5.26316	Surveillance	0.322225		307	1	4	5.88235	2.68456	Blood
268	3	1.80723		268	1	2	7.69231	1.30719	High	0.218235		268	2	1	3.44828	0.925926	Int	0.279673		268	3	0	4.22535	0	High_Int	0.0763431		268	3	0	3.37079	0	ICU	0.249398		268	2	1	1.5625	2.63158	Surveillance	0.544017		268	0	3	0	2.01342	Other
299	4	2.40964		299	0	4	0	2.61438	Other	1		299	1	3	1.72414	2.77778	Other	1		299	1	3	1.40845	3.15789	Low	0.636306		299	3	1	3.37079	1.2987	ICU	0.624418		299	3	1	2.34375	2.63158	Surveillance	1		299	1	3	5.88235	2.01342	Blood
48	8	4.81928		48	1	7	7.69231	4.57516	High	0.486855		48	1	7	1.72414	6.48148	Other	0.263333		48	2	6	2.8169	6.31579	Low	0.468447		48	6	2	6.74157	2.5974	ICU	0.287571		48	6	2	4.6875	5.26316	Surveillance	1		48	1	7	5.88235	4.69799	Blood
15	12	7.22892		15	0	12	0	7.84314	Other	0.601509		15	5	7	8.62069	6.48148	Int	0.754496		15	5	7	7.04225	7.36842	Low	1		15	7	5	7.86517	6.49351	ICU	0.773526		15	10	2	7.8125	5.26316	Clinical	0.73566		15	1	11	5.88235	7.38255	Other
258	52	31.3253		258	4	48	30.7692	31.3725	Other	1		258	22	30	37.931	27.7778	Int	0.219546		258	26	26	36.6197	27.3684	High_Int	0.237694		258	23	29	25.8427	37.6623	non-ICU	0.130933		258	44	8	34.375	21.0526	Clinical	0.162963		258	7	45	41.1765	30.2013	Blood
ND	1	0.60241		ND	0	1	0	0.653595	Other	1		ND	1	0	1.72414	0	Int	0.349398		ND	1	0	1.40845	0	High_Int	0.427711		ND	1	0	1.1236	0	ICU	1		ND	0	1	0	2.63158	Surveillance	0.228916		ND	0	1	0	0.671141	Other
14	4	2.40964		14	0	4	0	2.61438	Other	1		14	1	3	1.72414	2.77778	Other	1		14	1	3	1.40845	3.15789	Low	0.636306		14	3	1	3.37079	1.2987	ICU	0.624418		14	4	0	3.125	0	Clinical	0.574789		14	1	3	5.88235	2.01342	Blood
462	1	0.60241		462	0	1	0	0.653595	Other	1		462	0	1	0	0.925926	Other	1		462	0	1	0	1.05263	Low	1		462	1	0	1.1236	0	ICU	1		462	1	0	0.78125	0	Clinical	1		462	0	1	0	0.671141	Other
11	8	4.81928		11	1	7	7.69231	4.57516	High	0.486855		11	4	4	6.89655	3.7037	Int	0.452034		11	5	3	7.04225	3.15789	High_Int	0.289205		11	0	8	0	10.3896	non-ICU	0.00174634		11	7	1	5.46875	2.63158	Clinical	0.683566		11	0	8	0	5.36913	Other
17	3	1.80723		17	2	1	15.3846	0.653595	High	0.0163225		17	0	3	0	2.77778	Other	0.552368		17	2	1	2.8169	1.05263	High_Int	0.576557		17	2	1	2.24719	1.2987	ICU	1		17	1	2	0.78125	5.26316	Surveillance	0.131462		17	1	2	5.88235	1.34228	Blood
188	1	0.60241		188	0	1	0	0.653595	Other	1		188	0	1	0	0.925926	Other	1		188	0	1	0	1.05263	Low	1		188	1	0	1.1236	0	ICU	1		188	1	0	0.78125	0	Clinical	1		188	0	1	0	0.671141	Other
3626	1	0.60241		3626	0	1	0	0.653595	Other	1		3626	0	1	0	0.925926	Other	1		3626	0	1	0	1.05263	Low	1		3626	1	0	1.1236	0	ICU	1		3626	1	0	0.78125	0	Clinical	1		3626	0	1	0	0.671141	Other
515	1	0.60241		515	0	1	0	0.653595	Other	1		515	1	0	1.72414	0	Int	0.349398		515	1	0	1.40845	0	High_Int	0.427711		515	1	0	1.1236	0	ICU	1		515	1	0	0.78125	0	Clinical	1		515	0	1	0	0.671141	Other
133	6	3.61446		133	0	6	0	3.92157	Other	1		133	0	6	0	5.55556	Other	0.0923291		133	0	6	0	6.31579	Low	0.0381671		133	4	2	4.49438	2.5974	ICU	0.686799		133	4	2	3.125	5.26316	Surveillance	0.620959		133	0	6	0	4.02685	Other
1476	1	0.60241		1476	0	1	0	0.653595	Other	1		1476	1	0	1.72414	0	Int	0.349398		1476	1	0	1.40845	0	High_Int	0.427711		1476	1	0	1.1236	0	ICU	1		1476	1	0	0.78125	0	Clinical	1		1476	0	1	0	0.671141	Other
1061	1	0.60241		1061	0	1	0	0.653595	Other	1		1061	0	1	0	0.925926	Other	1		1061	0	1	0	1.05263	Low	1		1061	1	0	1.1236	0	ICU	1		1061	1	0	0.78125	0	Clinical	1		1061	0	1	0	0.671141	Other
551	1	0.60241		551	1	0	7.69231	0	High	0.0783133		551	0	1	0	0.925926	Other	1		551	1	0	1.40845	0	High_Int	0.427711		551	1	0	1.1236	0	ICU	1		551	1	0	0.78125	0	Clinical	1		551	0	1	0	0.671141	Other
873	1	0.60241		873	0	1	0	0.653595	Other	1		873	0	1	0	0.925926	Other	1		873	0	1	0	1.05263	Low	1		873	0	1	0	1.2987	non-ICU	0.463855		873	0	1	0	2.63158	Surveillance	0.228916		873	0	1	0	0.671141	Other
30	1	0.60241		30	0	1	0	0.653595	Other	1		30	0	1	0	0.925926	Other	1		30	0	1	0	1.05263	Low	1		30	0	1	0	1.2987	non-ICU	0.463855		30	1	0	0.78125	0	Clinical	1		30	0	1	0	0.671141	Other
35	1	0.60241		35	0	1	0	0.653595	Other	1		35	1	0	1.72414	0	Int	0.349398		35	1	0	1.40845	0	High_Int	0.427711		35	1	0	1.1236	0	ICU	1		35	0	1	0	2.63158	Surveillance	0.228916		35	0	1	0	0.671141	Other
626	1	0.60241		626	0	1	0	0.653595	Other	1		626	0	1	0	0.925926	Other	1		626	0	1	0	1.05263	Low	1		626	1	0	1.1236	0	ICU	1		626	1	0	0.78125	0	Clinical	1		626	0	1	0	0.671141	Other
76	2	1.20482		76	0	2	0	1.30719	Other	1		76	0	2	0	1.85185	Other	0.542607		76	0	2	0	2.10526	Low	0.507484		76	1	1	1.1236	1.2987	non-ICU	1		76	1	1	0.78125	2.63158	Surveillance	0.406499		76	0	2	0	1.34228	Other
40	1	0.60241		40	0	1	0	0.653595	Other	1		40	0	1	0	0.925926	Other	1		40	0	1	0	1.05263	Low	1		40	1	0	1.1236	0	ICU	1		40	1	0	0.78125	0	Clinical	1		40	0	1	0	0.671141	Other
1564	1	0.60241		1564	0	1	0	0.653595	Other	1		1564	0	1	0	0.925926	Other	1		1564	0	1	0	1.05263	Low	1		1564	1	0	1.1236	0	ICU	1		1564	1	0	0.78125	0	Clinical	1		1564	0	1	0	0.671141	Other
13	1	0.60241		13	0	1	0	0.653595	Other	1		13	0	1	0	0.925926	Other	1		13	0	1	0	1.05263	Low	1		13	0	1	0	1.2987	non-ICU	0.463855		13	1	0	0.78125	0	Clinical	1		13	0	1	0	0.671141	Other
252	1	0.60241		252	0	1	0	0.653595	Other	1		252	0	1	0	0.925926	Other	1		252	0	1	0	1.05263	Low	1		252	1	0	1.1236	0	ICU	1		252	0	1	0	2.63158	Surveillance	0.228916		252	0	1	0	0.671141	Other
20	2	1.20482		20	0	2	0	1.30719	Other	1		20	2	0	3.44828	0	Int	0.120701		20	2	0	2.8169	0	High_Int	0.181453		20	1	1	1.1236	1.2987	non-ICU	1		20	1	1	0.78125	2.63158	Surveillance	0.406499		20	0	2	0	1.34228	Other
225	1	0.60241		225	0	1	0	0.653595	Other	1		225	0	1	0	0.925926	Other	1		225	0	1	0	1.05263	Low	1		225	0	1	0	1.2987	non-ICU	0.463855		225	1	0	0.78125	0	Clinical	1		225	0	1	0	0.671141	Other
16	1	0.60241		16	0	1	0	0.653595	Other	1		16	1	0	1.72414	0	Int	0.349398		16	1	0	1.40845	0	High_Int	0.427711		16	1	0	1.1236	0	ICU	1		16	1	0	0.78125	0	Clinical	1		16	0	1	0	0.671141	Other
442	2	1.20482		442	0	2	0	1.30719	Other	1		442	2	0	3.44828	0	Int	0.120701		442	2	0	2.8169	0	High_Int	0.181453		442	2	0	2.24719	0	ICU	0.499598		442	1	1	0.78125	2.63158	Surveillance	0.406499		442	0	2	0	1.34228	Other
70	1	0.60241		70	0	1	0	0.653595	Other	1		70	0	1	0	0.925926	Other	1		70	0	1	0	1.05263	Low	1		70	0	1	0	1.2987	non-ICU	0.463855		70	1	0	0.78125	0	Clinical	1		70	0	1	0	0.671141	Other
340	1	0.60241		340	0	1	0	0.653595	Other	1		340	1	0	1.72414	0	Int	0.349398		340	1	0	1.40845	0	High_Int	0.427711		340	1	0	1.1236	0	ICU	1		340	1	0	0.78125	0	Clinical	1		340	0	1	0	0.671141	Other
3727	3	1.80723		3727	0	3	0	1.96078	Other	1		3727	1	2	1.72414	1.85185	Other	1		3727	1	2	1.40845	2.10526	Low	1		3727	2	1	2.24719	1.2987	ICU	1		3727	3	0	2.34375	0	Clinical	1		3727	0	3	0	2.01342	Other
464	1	0.60241		464	0	1	0	0.653595	Other	1		464	0	1	0	0.925926	Other	1		464	0	1	0	1.05263	Low	1		464	0	1	0	1.2987	non-ICU	0.463855		464	1	0	0.78125	0	Clinical	1		464	0	1	0	0.671141	Other
45	1	0.60241		45	0	1	0	0.653595	Other	1		45	0	1	0	0.925926	Other	1		45	0	1	0	1.05263	Low	1		45	0	1	0	1.2987	non-ICU	0.463855		45	0	1	0	2.63158	Surveillance	0.228916		45	0	1	0	0.671141	Other
3359	1	0.60241		3359	0	1	0	0.653595	Other	1		3359	0	1	0	0.925926	Other	1		3359	0	1	0	1.05263	Low	1		3359	0	1	0	1.2987	non-ICU	0.463855		3359	1	0	0.78125	0	Clinical	1		3359	1	0	5.88235	0	Blood
502	1	0.60241		502	0	1	0	0.653595	Other	1		502	0	1	0	0.925926	Other	1		502	0	1	0	1.05263	Low	1		502	0	1	0	1.2987	non-ICU	0.463855		502	1	0	0.78125	0	Clinical	1		502	0	1	0	0.671141	Other
231	2	1.20482		231	0	2	0	1.30719	Other	1		231	1	1	1.72414	0.925926	Int	1		231	1	1	1.40845	1.05263	High_Int	1		231	0	2	0	2.5974	non-ICU	0.213655		231	2	0	1.5625	0	Clinical	1		231	0	2	0	1.34228	Other
42	2	1.20482		42	0	2	0	1.30719	Other	1		42	1	1	1.72414	0.925926	Int	1		42	1	1	1.40845	1.05263	High_Int	1		42	2	0	2.24719	0	ICU	0.499598		42	2	0	1.5625	0	Clinical	1		42	0	2	0	1.34228	Other
327	1	0.60241		327	0	1	0	0.653595	Other	1		327	0	1	0	0.925926	Other	1		327	0	1	0	1.05263	Low	1		327	0	1	0	1.2987	non-ICU	0.463855		327	1	0	0.78125	0	Clinical	1		327	0	1	0	0.671141	Other
240	1	0.60241		240	0	1	0	0.653595	Other	1		240	1	0	1.72414	0	Int	0.349398		240	1	0	1.40845	0	High_Int	0.427711		240	1	0	1.1236	0	ICU	1		240	1	0	0.78125	0	Clinical	1		240	0	1	0	0.671141	Other
22	1	0.60241		22	0	1	0	0.653595	Other	1		22	0	1	0	0.925926	Other	1		22	0	1	0	1.05263	Low	1		22	1	0	1.1236	0	ICU	1		22	1	0	0.78125	0	Clinical	1		22	1	0	5.88235	0	Blood
872	1	0.60241		872	0	1	0	0.653595	Other	1		872	0	1	0	0.925926	Other	1		872	0	1	0	1.05263	Low	1		872	0	1	0	1.2987	non-ICU	0.463855		872	0	1	0	2.63158	Surveillance	0.228916		872	0	1	0	0.671141	Other
2543	1	0.60241		2543	0	1	0	0.653595	Other	1		2543	1	0	1.72414	0	Int	0.349398		2543	1	0	1.40845	0	High_Int	0.427711		2543	0	1	0	1.2987	non-ICU	0.463855		2543	0	1	0	2.63158	Surveillance	0.228916		2543	0	1	0	0.671141	Other
37	2	1.20482		37	0	2	0	1.30719	Other	1		37	0	2	0	1.85185	Other	0.542607		37	0	2	0	2.10526	Low	0.507484		37	2	0	2.24719	0	ICU	0.499598		37	2	0	1.5625	0	Clinical	1		37	0	2	0	1.34228	Other
1634	1	0.60241		1634	0	1	0	0.653595	Other	1		1634	0	1	0	0.925926	Other	1		1634	0	1	0	1.05263	Low	1		1634	0	1	0	1.2987	non-ICU	0.463855		1634	1	0	0.78125	0	Clinical	1		1634	0	1	0	0.671141	Other
36	1	0.60241		36	0	1	0	0.653595	Other	1		36	1	0	1.72414	0	Int	0.349398		36	1	0	1.40845	0	High_Int	0.427711		36	0	1	0	1.2987	non-ICU	0.463855		36	1	0	0.78125	0	Clinical	1		36	0	1	0	0.671141	Other
661	1	0.60241		661	0	1	0	0.653595	Other	1		661	1	0	1.72414	0	Int	0.349398		661	1	0	1.40845	0	High_Int	0.427711		661	1	0	1.1236	0	ICU	1		661	0	1	0	2.63158	Surveillance	0.228916		661	0	1	0	0.671141	Other
611	1	0.60241		611	0	1	0	0.653595	Other	1		611	0	1	0	0.925926	Other	1		611	0	1	0	1.05263	Low	1		611	0	1	0	1.2987	non-ICU	0.463855		611	0	1	0	2.63158	Surveillance	0.228916		611	0	1	0	0.671141	Other
111	1	0.60241		111	0	1	0	0.653595	Other	1		111	0	1	0	0.925926	Other	1		111	0	1	0	1.05263	Low	1		111	0	1	0	1.2987	non-ICU	0.463855		111	1	0	0.78125	0	Clinical	1		111	1	0	5.88235	0	Blood
134	1	0.60241		134	0	1	0	0.653595	Other	1		134	0	1	0	0.925926	Other	1		134	0	1	0	1.05263	Low	1		134	1	0	1.1236	0	ICU	1		134	1	0	0.78125	0	Clinical	1		134	0	1	0	0.671141	Other
1084	1	0.60241		1084	0	1	0	0.653595	Other	1		1084	0	1	0	0.925926	Other	1		1084	0	1	0	1.05263	Low	1		1084	0	1	0	1.2987	non-ICU	0.463855		1084	1	0	0.78125	0	Clinical	1		1084	1	0	5.88235	0	Blood
427	1	0.60241		427	0	1	0	0.653595	Other	1		427	0	1	0	0.925926	Other	1		427	0	1	0	1.05263	Low	1		427	1	0	1.1236	0	ICU	1		427	0	1	0	2.63158	Surveillance	0.228916		427	0	1	0	0.671141	Other
6005	4	2.40964		6005	0	4	0	2.61438	Other	1		6005	4	0	6.89655	0	Int	0.0139069		6005	4	0	5.6338	0	High_Int	0.0318486		6005	3	1	3.37079	1.2987	ICU	0.624418		6005	3	1	2.34375	2.63158	Surveillance	1		6005	0	4	0	2.68456	Other
6006	1	0.60241		6006	0	1	0	0.653595	Other	1		6006	1	0	1.72414	0	Int	0.349398		6006	1	0	1.40845	0	High_Int	0.427711		6006	1	0	1.1236	0	ICU	1		6006	0	1	0	2.63158	Surveillance	0.228916		6006	0	1	0	0.671141	Other
6007	1	0.60241		6007	0	1	0	0.653595	Other	1		6007	0	1	0	0.925926	Other	1		6007	0	1	0	1.05263	Low	1		6007	0	1	0	1.2987	non-ICU	0.463855		6007	1	0	0.78125	0	Clinical	1		6007	0	1	0	0.671141	Other
6008	1	0.60241		6008	0	1	0	0.653595	Other	1		6008	0	1	0	0.925926	Other	1		6008	0	1	0	1.05263	Low	1		6008	0	1	0	1.2987	non-ICU	0.463855		6008	0	1	0	2.63158	Surveillance	0.228916		6008	0	1	0	0.671141	Other
[truncated: 74 more columns]

## Sheet: ST258 genes
Hospital: MD-A
Gene Cluster	Non-unique Gene name	Annotation	Number_pos_present_in	Number_neg_present_in	Number_pos_not_present_in	Number_neg_not_present_in	Sensitivity	Specificity	Odds_ratio	Naive_p	Bonferroni_p	Benjamini_H_p	Max_Pairwise_comparisons	Max_supporting_pairs	Max_opposing_pairs	Best_pairwise_comp_p	Worst_pairwise_comp_p
Cluster_34		putative dopa decarboxilase	8	0	8	36	50	100	inf	1.71021e-05	0.0677586	0.0225862	4	4	0	0.125	0.125
Cluster_35		trbM family protein	8	0	8	36	50	100	inf	1.71021e-05	0.0677586	0.0225862	4	4	0	0.125	0.125
Cluster_36	virB11	P-type DNA transfer ATPase VirB11	8	0	8	36	50	100	inf	1.71021e-05	0.0677586	0.0225862	4	4	0	0.125	0.125
Hospital: PA
Gene Cluster	Non-unique Gene name	Annotation	Number_pos_present_in	Number_neg_present_in	Number_pos_not_present_in	Number_neg_not_present_in	Sensitivity	Specificity	Odds_ratio	Naive_p	Bonferroni_p	Benjamini_H_p	Max_Pairwise_comparisons	Max_supporting_pairs	Max_opposing_pairs	Best_pairwise_comp_p	Worst_pairwise_comp_p
Cluster_4124		PTS system sorbose subIIB component family protein	0	47	5	0	0	0	0	3.84769e-07	0.00152446	0.000217779	1	0	1	1	1
Cluster_422		sugar (and other) transporter family protein	0	47	5	0	0	0	0	3.84769e-07	0.00152446	0.000217779	1	0	1	1	1
Cluster_4740		outer membrane insertion C-terminal signal domain protein	0	47	5	0	0	0	0	3.84769e-07	0.00152446	0.000217779	1	0	1	1	1
Cluster_4749		major Facilitator Superfamily protein	0	47	5	0	0	0	0	3.84769e-07	0.00152446	0.000217779	1	0	1	1	1
Cluster_722		hypothetical protein	0	47	5	0	0	0	0	3.84769e-07	0.00152446	0.000217779	1	0	1	1	1
Cluster_1872		short chain dehydrogenase family protein	0	47	5	0	0	0	0	3.84769e-07	0.00152446	0.000217779	1	0	1	1	1
Cluster_7928		hypothetical protein	5	0	0	47	100	100	inf	3.84769e-07	0.00152446	0.000217779	1	1	0	1	1
Cluster_5479		hypothetical protein	0	46	5	1	0	2.12766	0	2.30862e-06	0.00914674	0.000914674	1	0	1	1	1
Cluster_7234		tn3 transposase DDE domain protein	5	1	0	46	100	97.8723	inf	2.30862e-06	0.00914674	0.000914674	1	1	0	1	1
Cluster_8362		hypothetical protein	0	46	5	1	0	2.12766	0	2.30862e-06	0.00914674	0.000914674	1	0	1	1	1
Cluster_3069		LD-carboxypeptidase family protein	0	45	5	2	0	4.25532	0	8.08016e-06	0.0320136	0.00200085	1	0	1	1	1
Cluster_596		gram-negative pili assembly chaperone, C-terminal domain protein	0	45	5	2	0	4.25532	0	8.08016e-06	0.0320136	0.00200085	1	0	1	1	1
Cluster_5283		putative p4 phage protein	0	45	5	2	0	4.25532	0	8.08016e-06	0.0320136	0.00200085	1	0	1	1	1
Cluster_5722		tupA-like ATPgrasp family protein	0	45	5	2	0	4.25532	0	8.08016e-06	0.0320136	0.00200085	1	0	1	1	1
Cluster_6127		conserved hypothetical family protein	5	2	0	45	100	95.7447	inf	8.08016e-06	0.0320136	0.00200085	1	1	0	1	1
Cluster_7628		aminotransferase class I and II family protein	0	45	5	2	0	4.25532	0	8.08016e-06	0.0320136	0.00200085	1	0	1	1	1
Cluster_4130		major Facilitator Superfamily protein	1	47	4	0	20	0	0	1.84689e-05	0.0731739	0.00304891	1	0	1	1	1
Cluster_5033	galF	regulatory protein GalF	1	47	4	0	20	0	0	1.84689e-05	0.0731739	0.00304891	1	0	1	1	1
Cluster_7575		CBS domain protein	1	47	4	0	20	0	0	1.84689e-05	0.0731739	0.00304891	1	0	1	1	1
Cluster_7999	yjjL	inner membrane transport YjjL domain protein	4	0	1	47	80	100	inf	1.84689e-05	0.0731739	0.00304891	1	1	0	1	1
Cluster_5060		hypothetical protein	0	44	5	3	0	6.38298	0	2.15471e-05	0.0853695	0.00304891	1	0	1	1	1
Cluster_6129		hypothetical protein	5	3	0	44	100	93.617	inf	2.15471e-05	0.0853695	0.00304891	1	1	0	1	1
Cluster_6130		virC1 family protein	5	3	0	44	100	93.617	inf	2.15471e-05	0.0853695	0.00304891	1	1	0	1	1
Cluster_6131		hypothetical protein	5	3	0	44	100	93.617	inf	2.15471e-05	0.0853695	0.00304891	1	1	0	1	1
Cluster_6610		hypothetical protein	5	3	0	44	100	93.617	inf	2.15471e-05	0.0853695	0.00304891	1	1	0	1	1
Cluster_6611		histidine kinase-, DNA gyrase B-, and HSP90-like ATPase family protein	0	44	5	3	0	6.38298	0	2.15471e-05	0.0853695	0.00304891	1	0	1	1	1
Cluster_6655		tupA-like ATPgrasp family protein	0	44	5	3	0	6.38298	0	2.15471e-05	0.0853695	0.00304891	1	0	1	1	1
Cluster_7488		conserved hypothetical family protein	5	3	0	44	100	93.617	inf	2.15471e-05	0.0853695	0.00304891	1	1	0	1	1
Cluster_597		fimbrial family protein	0	43	5	4	0	8.51064	0	4.84809e-05	0.192081	0.00446701	1	0	1	1	1
Cluster_5256		HAMP domain protein	0	43	5	4	0	8.51064	0	4.84809e-05	0.192081	0.00446701	1	0	1	1	1
Cluster_5257		transcriptional regulatory , C terminal family protein	0	43	5	4	0	8.51064	0	4.84809e-05	0.192081	0.00446701	1	0	1	1	1
Cluster_5308		tupA-like ATPgrasp family protein	0	43	5	4	0	8.51064	0	4.84809e-05	0.192081	0.00446701	1	0	1	1	1
Cluster_6096		putative conjugal transfer protein	5	4	0	43	100	91.4894	inf	4.84809e-05	0.192081	0.00446701	1	1	0	1	1
Cluster_6097		traM family protein	5	4	0	43	100	91.4894	inf	4.84809e-05	0.192081	0.00446701	1	1	0	1	1
Cluster_6098		hypothetical protein	5	4	0	43	100	91.4894	inf	4.84809e-05	0.192081	0.00446701	1	1	0	1	1
Cluster_6123		replication regulatory RepB family protein	5	4	0	43	100	91.4894	inf	4.84809e-05	0.192081	0.00446701	1	1	0	1	1
Cluster_6132		conserved hypothetical protein	5	4	0	43	100	91.4894	inf	4.84809e-05	0.192081	0.00446701	1	1	0	1	1
Cluster_6133		putative cytoplasmic domain protein	5	4	0	43	100	91.4894	inf	4.84809e-05	0.192081	0.00446701	1	1	0	1	1
Cluster_6134		putative cytoplasmic protein	5	4	0	43	100	91.4894	inf	4.84809e-05	0.192081	0.00446701	1	1	0	1	1
Cluster_6609		hypothetical protein	5	4	0	43	100	91.4894	inf	4.84809e-05	0.192081	0.00446701	1	1	0	1	1
Cluster_7484		conserved hypothetical family protein	5	4	0	43	100	91.4894	inf	4.84809e-05	0.192081	0.00446701	1	1	0	1	1
Cluster_7933		resolvase, N terminal domain protein	5	4	0	43	100	91.4894	inf	4.84809e-05	0.192081	0.00446701	1	1	0	1	1
Cluster_7977		helix-turn-helix domain of resolvase family protein	5	4	0	43	100	91.4894	inf	4.84809e-05	0.192081	0.00446701	1	1	0	1	1
Cluster_4586		conserved hypothetical protein	0	42	5	5	0	10.6383	0	9.69619e-05	0.384163	0.00753261	1	0	1	1	1
Cluster_5723		hypothetical protein	0	42	5	5	0	10.6383	0	9.69619e-05	0.384163	0.00753261	1	0	1	1	1
Cluster_6093		hypothetical protein	5	5	0	42	100	89.3617	inf	9.69619e-05	0.384163	0.00753261	1	1	0	1	1
Cluster_6126		conserved hypothetical protein	5	5	0	42	100	89.3617	inf	9.69619e-05	0.384163	0.00753261	1	1	0	1	1
Cluster_6167		putative membrane protein	5	5	0	42	100	89.3617	inf	9.69619e-05	0.384163	0.00753261	1	1	0	1	1
Cluster_6605	vetSC	vetSC domain protein	5	5	0	42	100	89.3617	inf	9.69619e-05	0.384163	0.00753261	1	1	0	1	1
Cluster_7490	traW	conjugal transfer pilus assembly TraW domain protein	5	5	0	42	100	89.3617	inf	9.69619e-05	0.384163	0.00753261	1	1	0	1	1
Cluster_7512		conserved hypothetical protein	5	5	0	42	100	89.3617	inf	9.69619e-05	0.384163	0.00753261	1	1	0	1	1
Cluster_5090		integrase core domain protein	0	41	5	6	0	12.766	0	0.000177763	0.704299	0.0123561	1	0	1	1	1
Cluster_6092		conjugative relaxosome accessory transposon family protein	5	6	0	41	100	87.234	inf	0.000177763	0.704299	0.0123561	1	1	0	1	1
Cluster_6108		plasmid SOS inhibition family protein	5	6	0	41	100	87.234	inf	0.000177763	0.704299	0.0123561	1	1	0	1	1
Cluster_6109		parB-like nuclease domain protein	5	6	0	41	100	87.234	inf	0.000177763	0.704299	0.0123561	1	1	0	1	1
Cluster_6125		conserved hypothetical protein	5	6	0	41	100	87.234	inf	0.000177763	0.704299	0.0123561	1	1	0	1	1
Cluster_7481		conserved hypothetical protein	5	6	0	41	100	87.234	inf	0.000177763	0.704299	0.0123561	1	1	0	1	1
Cluster_2796		periplasmic binding domain protein	0	40	5	7	0	14.8936	0	0.000304737	1	0.0127091	1	0	1	1	1
Cluster_2797		periplasmic binding protein-like domain protein	0	40	5	7	0	14.8936	0	0.000304737	1	0.0127091	1	0	1	1	1
Cluster_2798		ABC transporter family protein	0	40	5	7	0	14.8936	0	0.000304737	1	0.0127091	1	0	1	1	1
Cluster_2799		branched-chain amino acid transport system / permease component family protein	0	40	5	7	0	14.8936	0	0.000304737	1	0.0127091	1	0	1	1	1
Cluster_2800		phosphotriesterase family protein	0	40	5	7	0	14.8936	0	0.000304737	1	0.0127091	1	0	1	1	1
Cluster_2801		conserved hypothetical protein	0	40	5	7	0	14.8936	0	0.000304737	1	0.0127091	1	0	1	1	1
Cluster_2802		peptidase, ArgE/DapE family protein	0	40	5	7	0	14.8936	0	0.000304737	1	0.0127091	1	0	1	1	1
Cluster_2803		tolA C-terminal family protein	0	40	5	7	0	14.8936	0	0.000304737	1	0.0127091	1	0	1	1	1
Cluster_2804		metallo-beta-lactamase superfamily protein	0	40	5	7	0	14.8936	0	0.000304737	1	0.0127091	1	0	1	1	1
Cluster_2805		lysR substrate binding domain protein	0	40	5	7	0	14.8936	0	0.000304737	1	0.0127091	1	0	1	1	1
Cluster_2806		lysR substrate binding domain protein	0	40	5	7	0	14.8936	0	0.000304737	1	0.0127091	1	0	1	1	1
Cluster_2807		major Facilitator Superfamily protein	0	40	5	7	0	14.8936	0	0.000304737	1	0.0127091	1	0	1	1	1
Cluster_2808		lysE type translocator family protein	0	40	5	7	0	14.8936	0	0.000304737	1	0.0127091	1	0	1	1	1
Cluster_5222		parB/RepB/Spo0J family partition domain protein	0	40	5	7	0	14.8936	0	0.000304737	1	0.0127091	1	0	1	1	1
Cluster_5223		cobQ/CobB/MinD/ParA nucleotide binding domain protein	0	40	5	7	0	14.8936	0	0.000304737	1	0.0127091	1	0	1	1	1
Cluster_5234		helix-turn-helix domain protein	0	40	5	7	0	14.8936	0	0.000304737	1	0.0127091	1	0	1	1	1
Cluster_5528		hypothetical protein	0	40	5	7	0	14.8936	0	0.000304737	1	0.0127091	1	0	1	1	1
Cluster_5529		tn3 transposase DDE domain protein	0	40	5	7	0	14.8936	0	0.000304737	1	0.0127091	1	0	1	1	1
Cluster_5527		hypothetical protein	0	40	5	7	0	14.8936	0	0.000304737	1	0.0127091	1	0	1	1	1
Cluster_5675		PTS system, Fru family, IIC component domain protein	0	40	5	7	0	14.8936	0	0.000304737	1	0.0127091	1	0	1	1	1
Cluster_5861		conserved hypothetical protein	0	40	5	7	0	14.8936	0	0.000304737	1	0.0127091	1	0	1	1	1
Cluster_5862		conserved hypothetical protein	0	40	5	7	0	14.8936	0	0.000304737	1	0.0127091	1	0	1	1	1
Cluster_6099		bacterial OB fold family protein	5	7	0	40	100	85.1064	inf	0.000304737	1	0.0127091	1	1	0	1	1
Cluster_6101		integrase core domain protein	5	7	0	40	100	85.1064	inf	0.000304737	1	0.0127091	1	1	0	1	1
Cluster_6102		subtilase family protein	5	7	0	40	100	85.1064	inf	0.000304737	1	0.0127091	1	1	0	1	1
Cluster_6103		ATPase associated with various cellular activities family protein	5	7	0	40	100	85.1064	inf	0.000304737	1	0.0127091	1	1	0	1	1
Cluster_6105		transposase family protein	5	7	0	40	100	85.1064	inf	0.000304737	1	0.0127091	1	1	0	1	1
Cluster_6106		hypothetical protein	5	7	0	40	100	85.1064	inf	0.000304737	1	0.0127091	1	1	0	1	1
Cluster_6107		psiA family protein	5	7	0	40	100	85.1064	inf	0.000304737	1	0.0127091	1	1	0	1	1
Cluster_6638		hypothetical protein	5	7	0	40	100	85.1064	inf	0.000304737	1	0.0127091	1	1	0	1	1
Cluster_6647		putative transposase family protein	0	40	5	7	0	14.8936	0	0.000304737	1	0.0127091	1	0	1	1	1
Cluster_6958		DNA polymerase III, theta subunit	5	7	0	40	100	85.1064	inf	0.000304737	1	0.0127091	1	1	0	1	1
Cluster_7078		membrane complex biogenesis , BtpA family protein	0	40	5	7	0	14.8936	0	0.000304737	1	0.0127091	1	0	1	1	1
Cluster_7209		PTS system, Fru family, IIC component domain protein	0	40	5	7	0	14.8936	0	0.000304737	1	0.0127091	1	0	1	1	1
Cluster_7513		conserved hypothetical protein	5	7	0	40	100	85.1064	inf	0.000304737	1	0.0127091	1	1	0	1	1
Cluster_7514		subtilase family protein	5	7	0	40	100	85.1064	inf	0.000304737	1	0.0127091	1	1	0	1	1
Cluster_7931		traG-like , N-terminal region family protein	5	7	0	40	100	85.1064	inf	0.000304737	1	0.0127091	1	1	0	1	1
Cluster_8006		integrase core domain protein	5	7	0	40	100	85.1064	inf	0.000304737	1	0.0127091	1	1	0	1	1
Cluster_4636		copper resistance D family protein	0	39	5	8	0	17.0213	0	0.000495198	1	0.0152091	1	0	1	1	1
Cluster_4637		response regulator	0	39	5	8	0	17.0213	0	0.000495198	1	0.0152091	1	0	1	1	1
Cluster_4638		heavy metal sensor kinase family protein	0	39	5	8	0	17.0213	0	0.000495198	1	0.0152091	1	0	1	1	1
Cluster_4639		putative copper-binding protein PcoE	0	39	5	8	0	17.0213	0	0.000495198	1	0.0152091	1	0	1	1	1
Cluster_4640		transposase family protein	0	39	5	8	0	17.0213	0	0.000495198	1	0.0152091	1	0	1	1	1
Cluster_4641		transposase family protein	0	39	5	8	0	17.0213	0	0.000495198	1	0.0152091	1	0	1	1	1
Cluster_4642		major intrinsic family protein	0	39	5	8	0	17.0213	0	0.000495198	1	0.0152091	1	0	1	1	1
Cluster_4643		helix-turn-helix domain protein	0	39	5	8	0	17.0213	0	0.000495198	1	0.0152091	1	0	1	1	1
Cluster_4644	arsH	arsenical resistance protein ArsH	0	39	5	8	0	17.0213	0	0.000495198	1	0.0152091	1	0	1	1	1
Cluster_4645		RNA polymerase sigma factor, sigma-70 family protein	0	39	5	8	0	17.0213	0	0.000495198	1	0.0152091	1	0	1	1	1
Cluster_4646		arsenical resistance operon trans-acting repressor ArsD family protein	0	39	5	8	0	17.0213	0	0.000495198	1	0.0152091	1	0	1	1	1
Cluster_4647		transport-energizing ATPase, TRC40/GET3/ArsA family protein	0	39	5	8	0	17.0213	0	0.000495198	1	0.0152091	1	0	1	1	1
Cluster_4648		anion-transporting ATPase family protein	0	39	5	8	0	17.0213	0	0.000495198	1	0.0152091	1	0	1	1	1
Cluster_4650	arsC	arsenate reductase	0	39	5	8	0	17.0213	0	0.000495198	1	0.0152091	1	0	1	1	1
Cluster_4653		arsenical resistance operon trans-acting repressor ArsD family protein	0	39	5	8	0	17.0213	0	0.000495198	1	0.0152091	1	0	1	1	1
Cluster_4654		bacterial regulatory , arsR family protein	0	39	5	8	0	17.0213	0	0.000495198	1	0.0152091	1	0	1	1	1
Cluster_5061		putative membrane protein	0	39	5	8	0	17.0213	0	0.000495198	1	0.0152091	1	0	1	1	1
Cluster_5093		conserved hypothetical protein	0	39	5	8	0	17.0213	0	0.000495198	1	0.0152091	1	0	1	1	1
Cluster_5080		conserved hypothetical protein	0	39	5	8	0	17.0213	0	0.000495198	1	0.0152091	1	0	1	1	1
Cluster_5081		conserved hypothetical protein	0	39	5	8	0	17.0213	0	0.000495198	1	0.0152091	1	0	1	1	1
Cluster_5083		methyltransferase domain protein	0	39	5	8	0	17.0213	0	0.000495198	1	0.0152091	1	0	1	1	1
Cluster_5224		initiator Replication family protein	0	39	5	8	0	17.0213	0	0.000495198	1	0.0152091	1	0	1	1	1
Cluster_5225		phage integrase family protein	0	39	5	8	0	17.0213	0	0.000495198	1	0.0152091	1	0	1	1	1
Cluster_5828		transglycosylase SLT domain protein	0	39	5	8	0	17.0213	0	0.000495198	1	0.0152091	1	0	1	1	1
Cluster_6100		winged helix-turn helix family protein	5	8	0	39	100	82.9787	inf	0.000495198	1	0.0152091	1	1	0	1	1
Cluster_6560		arsenical pump membrane family protein	0	39	5	8	0	17.0213	0	0.000495198	1	0.0152091	1	0	1	1	1
Cluster_6561		conserved hypothetical protein	0	39	5	8	0	17.0213	0	0.000495198	1	0.0152091	1	0	1	1	1
Cluster_6567		anion-transporting ATPase family protein	0	39	5	8	0	17.0213	0	0.000495198	1	0.0152091	1	0	1	1	1
Cluster_6541		hypothetical protein	0	39	5	8	0	17.0213	0	0.000495198	1	0.0152091	1	0	1	1	1
Cluster_6542		hypothetical protein	0	39	5	8	0	17.0213	0	0.000495198	1	0.0152091	1	0	1	1	1
Cluster_7538		bacterial OB fold family protein	5	8	0	39	100	82.9787	inf	0.000495198	1	0.0152091	1	1	0	1	1
Cluster_7544		hypothetical protein	0	39	5	8	0	17.0213	0	0.000495198	1	0.0152091	1	0	1	1	1
Cluster_7546		putative transposase family protein	0	39	5	8	0	17.0213	0	0.000495198	1	0.0152091	1	0	1	1	1
Cluster_8170		hypothetical protein	0	39	5	8	0	17.0213	0	0.000495198	1	0.0152091	1	0	1	1	1
Cluster_2795		pfkB carbohydrate kinase family protein	0	38	5	9	0	19.1489	0	0.000770308	1	0.0188393	1	0	1	1	1
Cluster_2809		PTS system, Fru family, IIB component domain protein	0	38	5	9	0	19.1489	0	0.000770308	1	0.0188393	1	0	1	1	1
Cluster_4635	pcoC	copper resistance protein C	0	38	5	9	0	19.1489	0	0.000770308	1	0.0188393	1	0	1	1	1
Cluster_4649		acetyltransferase family protein	0	38	5	9	0	19.1489	0	0.000770308	1	0.0188393	1	0	1	1	1
Cluster_4652	arsA	arsenical pump-driving ATPase	0	38	5	9	0	19.1489	0	0.000770308	1	0.0188393	1	0	1	1	1
Cluster_4763	repA	incFII family plasmid replication initiator RepA	0	38	5	9	0	19.1489	0	0.000770308	1	0.0188393	1	0	1	1	1
Cluster_4889		nucleotidyltransferase domain protein	0	38	5	9	0	19.1489	0	0.000770308	1	0.0188393	1	0	1	1	1
Cluster_4890		conserved hypothetical protein	0	38	5	9	0	19.1489	0	0.000770308	1	0.0188393	1	0	1	1	1
Cluster_4891		cupin domain protein	0	38	5	9	0	19.1489	0	0.000770308	1	0.0188393	1	0	1	1	1
Cluster_5078		conserved hypothetical protein	0	38	5	9	0	19.1489	0	0.000770308	1	0.0188393	1	0	1	1	1
Cluster_5085		conserved hypothetical protein	0	38	5	9	0	19.1489	0	0.000770308	1	0.0188393	1	0	1	1	1
Cluster_5087		psiA family protein	0	38	5	9	0	19.1489	0	0.000770308	1	0.0188393	1	0	1	1	1
Cluster_5088		hypothetical protein	0	38	5	9	0	19.1489	0	0.000770308	1	0.0188393	1	0	1	1	1
Cluster_5089		putative membrane protein	0	38	5	9	0	19.1489	0	0.000770308	1	0.0188393	1	0	1	1	1
Cluster_5079		antirestriction family protein	0	38	5	9	0	19.1489	0	0.000770308	1	0.0188393	1	0	1	1	1
Cluster_5232		impB/mucB/samB family protein	0	38	5	9	0	19.1489	0	0.000770308	1	0.0188393	1	0	1	1	1
Cluster_5233		transposase, IS605 OrfB family	0	38	5	9	0	19.1489	0	0.000770308	1	0.0188393	1	0	1	1	1
Cluster_5269		conserved hypothetical protein	0	38	5	9	0	19.1489	0	0.000770308	1	0.0188393	1	0	1	1	1
Cluster_5270		conserved hypothetical protein	0	38	5	9	0	19.1489	0	0.000770308	1	0.0188393	1	0	1	1	1
Cluster_5271		helix-turn-helix domain protein	0	38	5	9	0	19.1489	0	0.000770308	1	0.0188393	1	0	1	1	1
Cluster_5786	traD	type IV conjugative transfer system coupling protein TraD	5	9	0	38	100	80.8511	inf	0.000770308	1	0.0188393	1	1	0	1	1
Cluster_5791		conjugal transfer TrbE family protein	5	9	0	38	100	80.8511	inf	0.000770308	1	0.0188393	1	1	0	1	1
Cluster_5792		hypothetical protein	5	9	0	38	100	80.8511	inf	0.000770308	1	0.0188393	1	1	0	1	1
Cluster_5794		hypothetical protein	5	9	0	38	100	80.8511	inf	0.000770308	1	0.0188393	1	1	0	1	1
Cluster_6211		putative membrane protein	0	38	5	9	0	19.1489	0	0.000770308	1	0.0188393	1	0	1	1	1
Cluster_6677		peptidase S24-like family protein	0	38	5	9	0	19.1489	0	0.000770308	1	0.0188393	1	0	1	1	1
Cluster_6801		type IV secretion-system coupling DNA-binding domain protein	5	9	0	38	100	80.8511	inf	0.000770308	1	0.0188393	1	1	0	1	1
Cluster_7463		plasmid SOS inhibition family protein	0	38	5	9	0	19.1489	0	0.000770308	1	0.0188393	1	0	1	1	1
Cluster_7480	ssb	single-stranded DNA-binding family protein	0	38	5	9	0	19.1489	0	0.000770308	1	0.0188393	1	0	1	1	1
Cluster_7746	arsB	arsenite/antimonite efflux pump membrane family protein	0	38	5	9	0	19.1489	0	0.000770308	1	0.0188393	1	0	1	1	1
Cluster_7756		arsenical pump membrane family protein	0	38	5	9	0	19.1489	0	0.000770308	1	0.0188393	1	0	1	1	1
Cluster_8240		conserved hypothetical protein	0	38	5	9	0	19.1489	0	0.000770308	1	0.0188393	1	0	1	1	1
Cluster_8272		parB-like nuclease domain protein	0	38	5	9	0	19.1489	0	0.000770308	1	0.0188393	1	0	1	1	1
Cluster_5293		putative transposase domain protein	0	37	5	10	0	21.2766	0	0.00115546	1	0.0204372	1	0	1	1	1
Cluster_4620		transposase family protein	0	37	5	10	0	21.2766	0	0.00115546	1	0.0204372	1	0	1	1	1
Cluster_4629	cadA	cadmium-translocating P-type ATPase	0	37	5	10	0	21.2766	0	0.00115546	1	0.0204372	1	0	1	1	1
Cluster_4630		conserved hypothetical protein	0	37	5	10	0	21.2766	0	0.00115546	1	0.0204372	1	0	1	1	1
Cluster_4631		peptidase M23 family protein	0	37	5	10	0	21.2766	0	0.00115546	1	0.0204372	1	0	1	1	1
Cluster_4632		conserved hypothetical protein	0	37	5	10	0	21.2766	0	0.00115546	1	0.0204372	1	0	1	1	1
Cluster_4633		copper-resistance , CopA family protein	0	37	5	10	0	21.2766	0	0.00115546	1	0.0204372	1	0	1	1	1
Cluster_4634		copper resistance B family protein	0	37	5	10	0	21.2766	0	0.00115546	1	0.0204372	1	0	1	1	1
Cluster_4651	arsB	arsenite/antimonite efflux pump membrane family protein	0	37	5	10	0	21.2766	0	0.00115546	1	0.0204372	1	0	1	1	1
Cluster_4625		copper binding periplasmic CusF family protein	0	37	5	10	0	21.2766	0	0.00115546	1	0.0204372	1	0	1	1	1
Cluster_4626		efflux transporter, RND family, MFP subunit	0	37	5	10	0	21.2766	0	0.00115546	1	0.0204372	1	0	1	1	1
Cluster_4627		heavy metal efflux pump, CzcA family protein	0	37	5	10	0	21.2766	0	0.00115546	1	0.0204372	1	0	1	1	1
Cluster_4628		conserved hypothetical protein	0	37	5	10	0	21.2766	0	0.00115546	1	0.0204372	1	0	1	1	1
Cluster_5071		peptidase M48 family protein	0	37	5	10	0	21.2766	0	0.00115546	1	0.0204372	1	0	1	1	1
Cluster_5072		phosphate-starvation-inducible E family protein	0	37	5	10	0	21.2766	0	0.00115546	1	0.0204372	1	0	1	1	1
Cluster_5073		putative phospholipase D	0	37	5	10	0	21.2766	0	0.00115546	1	0.0204372	1	0	1	1	1
Cluster_5074		ATPase associated with various cellular activities family protein	0	37	5	10	0	21.2766	0	0.00115546	1	0.0204372	1	0	1	1	1
Cluster_5075		hsp20/alpha crystallin family protein	0	37	5	10	0	21.2766	0	0.00115546	1	0.0204372	1	0	1	1	1
Cluster_5076		transposase family protein	0	37	5	10	0	21.2766	0	0.00115546	1	0.0204372	1	0	1	1	1
Cluster_5062		haemolysin expression modulating family protein	0	37	5	10	0	21.2766	0	0.00115546	1	0.0204372	1	0	1	1	1
Cluster_5063		putative membrane protein	0	37	5	10	0	21.2766	0	0.00115546	1	0.0204372	1	0	1	1	1
Cluster_5065		conserved hypothetical protein	0	37	5	10	0	21.2766	0	0.00115546	1	0.0204372	1	0	1	1	1
Cluster_5066		acetyltransferase domain protein	0	37	5	10	0	21.2766	0	0.00115546	1	0.0204372	1	0	1	1	1
Cluster_5067		integrase core domain protein	0	37	5	10	0	21.2766	0	0.00115546	1	0.0204372	1	0	1	1	1
Cluster_5068		hypothetical protein	0	37	5	10	0	21.2766	0	0.00115546	1	0.0204372	1	0	1	1	1
Cluster_5086		plasmid SOS inhibition family protein	0	37	5	10	0	21.2766	0	0.00115546	1	0.0204372	1	0	1	1	1
Cluster_5091		hok/gef family protein	0	37	5	10	0	21.2766	0	0.00115546	1	0.0204372	1	0	1	1	1
Cluster_5092		conserved hypothetical protein	0	37	5	10	0	21.2766	0	0.00115546	1	0.0204372	1	0	1	1	1
Cluster_5084	ssb	single-stranded DNA-binding family protein	0	37	5	10	0	21.2766	0	0.00115546	1	0.0204372	1	0	1	1	1
Cluster_5129		rop family protein	0	37	5	10	0	21.2766	0	0.00115546	1	0.0204372	1	0	1	1	1
Cluster_5131		plasmid stabilisation system family protein	0	37	5	10	0	21.2766	0	0.00115546	1	0.0204372	1	0	1	1	1
Cluster_5132		putative ribosomal protein S18	0	37	5	10	0	21.2766	0	0.00115546	1	0.0204372	1	0	1	1	1
Cluster_5226		bacterial regulatory , arsR family protein	0	37	5	10	0	21.2766	0	0.00115546	1	0.0204372	1	0	1	1	1
Cluster_5227	ptxD	phosphonate dehydrogenase	0	37	5	10	0	21.2766	0	0.00115546	1	0.0204372	1	0	1	1	1
Cluster_5228	phnE	phosphonate ABC transporter, permease protein PhnE	0	37	5	10	0	21.2766	0	0.00115546	1	0.0204372	1	0	1	1	1
Cluster_5229	phnD	phosphate/phosphite/phosphonate ABC transporters, periplasmic binding family protein	0	37	5	10	0	21.2766	0	0.00115546	1	0.0204372	1	0	1	1	1
Cluster_5230	phnC	phosphonate ABC transporter, ATP-binding protein	0	37	5	10	0	21.2766	0	0.00115546	1	0.0204372	1	0	1	1	1
Cluster_5231		peptidase S24-like family protein	0	37	5	10	0	21.2766	0	0.00115546	1	0.0204372	1	0	1	1	1
Cluster_5268		conserved hypothetical protein	0	37	5	10	0	21.2766	0	0.00115546	1	0.0204372	1	0	1	1	1
Cluster_5272		helix-turn-helix family protein	0	37	5	10	0	21.2766	0	0.00115546	1	0.0204372	1	0	1	1	1
Cluster_5282		transposase family protein	0	37	5	10	0	21.2766	0	0.00115546	1	0.0204372	1	0	1	1	1
Cluster_5646		4'-phosphopantetheinyl transferase superfamily protein	5	10	0	37	100	78.7234	inf	0.00115546	1	0.0204372	1	1	0	1	1
Cluster_5668		hypothetical protein	0	37	5	10	0	21.2766	0	0.00115546	1	0.0204372	1	0	1	1	1
Cluster_5721		putative transposase	0	37	5	10	0	21.2766	0	0.00115546	1	0.0204372	1	0	1	1	1
Cluster_5756		conserved hypothetical protein	5	10	0	37	100	78.7234	inf	0.00115546	1	0.0204372	1	1	0	1	1
Cluster_5784		hypothetical protein	5	10	0	37	100	78.7234	inf	0.00115546	1	0.0204372	1	1	0	1	1
Cluster_5788		putative membrane protein	5	10	0	37	100	78.7234	inf	0.00115546	1	0.0204372	1	1	0	1	1
Cluster_5823		hydrolase domain protein	0	37	5	10	0	21.2766	0	0.00115546	1	0.0204372	1	0	1	1	1
Cluster_6152		phosphopantetheine attachment site family protein	5	10	0	37	100	78.7234	inf	0.00115546	1	0.0204372	1	1	0	1	1
Cluster_6153		hypothetical protein	5	10	0	37	100	78.7234	inf	0.00115546	1	0.0204372	1	1	0	1	1
Cluster_6540		conserved hypothetical protein	0	37	5	10	0	21.2766	0	0.00115546	1	0.0204372	1	0	1	1	1
Cluster_6543		phosphate-starvation-inducible E family protein	0	37	5	10	0	21.2766	0	0.00115546	1	0.0204372	1	0	1	1	1
Cluster_6637		hypothetical protein	0	37	5	10	0	21.2766	0	0.00115546	1	0.0204372	1	0	1	1	1
Cluster_6765		type IV secretion-system coupling DNA-binding domain protein	5	10	0	37	100	78.7234	inf	0.00115546	1	0.0204372	1	1	0	1	1
Cluster_7502		traD domain protein	5	10	0	37	100	78.7234	inf	0.00115546	1	0.0204372	1	1	0	1	1
Cluster_7551		hypothetical protein	0	37	5	10	0	21.2766	0	0.00115546	1	0.0204372	1	0	1	1	1
Cluster_7619		DNA helicase TraI family protein	5	10	0	37	100	78.7234	inf	0.00115546	1	0.0204372	1	1	0	1	1
Cluster_7650		efflux transporter, outer membrane factor (OMF) lipo, NodT family protein	0	37	5	10	0	21.2766	0	0.00115546	1	0.0204372	1	0	1	1	1
Cluster_7651		outer membrane efflux family protein	0	37	5	10	0	21.2766	0	0.00115546	1	0.0204372	1	0	1	1	1
Cluster_7772		response regulator	0	37	5	10	0	21.2766	0	0.00115546	1	0.0204372	1	0	1	1	1
Cluster_7978		hypothetical protein	5	10	0	37	100	78.7234	inf	0.00115546	1	0.0204372	1	1	0	1	1
Cluster_8002		hypothetical protein	5	10	0	37	100	78.7234	inf	0.00115546	1	0.0204372	1	1	0	1	1
Cluster_4621	silE	silver-binding protein SilE	0	36	5	11	0	23.4043	0	0.00168067	1	0.0239526	1	0	1	1	1
Cluster_4622		heavy metal sensor kinase family protein	0	36	5	11	0	23.4043	0	0.00168067	1	0.0239526	1	0	1	1	1
Cluster_4624		efflux transporter, outer membrane factor (OMF) lipo, NodT family protein	0	36	5	11	0	23.4043	0	0.00168067	1	0.0239526	1	0	1	1	1
Cluster_4892		conserved hypothetical protein	0	36	5	11	0	23.4043	0	0.00168067	1	0.0239526	1	0	1	1	1
Cluster_4952		putative conjugal transfer transcriptional regulator	0	36	5	11	0	23.4043	0	0.00168067	1	0.0239526	1	0	1	1	1
Cluster_4953		traM family protein	0	36	5	11	0	23.4043	0	0.00168067	1	0.0239526	1	0	1	1	1
Cluster_4954		transglycosylase SLT domain protein	0	36	5	11	0	23.4043	0	0.00168067	1	0.0239526	1	0	1	1	1
Cluster_5077		putative transposase	0	36	5	11	0	23.4043	0	0.00168067	1	0.0239526	1	0	1	1	1
Cluster_5064		putative yaeB	0	36	5	11	0	23.4043	0	0.00168067	1	0.0239526	1	0	1	1	1
Cluster_5133	imm	colicin-E3 immunity protein	0	36	5	11	0	23.4043	0	0.00168067	1	0.0239526	1	0	1	1	1
Cluster_5134		hypothetical protein	0	36	5	11	0	23.4043	0	0.00168067	1	0.0239526	1	0	1	1	1
Cluster_5128		replication-relaxation family protein	0	36	5	11	0	23.4043	0	0.00168067	1	0.0239526	1	0	1	1	1
Cluster_5130		putative exc1	0	36	5	11	0	23.4043	0	0.00168067	1	0.0239526	1	0	1	1	1
Cluster_5182		hypothetical protein	0	36	5	11	0	23.4043	0	0.00168067	1	0.0239526	1	0	1	1	1
Cluster_5273		diguanylate cyclase domain protein	0	36	5	11	0	23.4043	0	0.00168067	1	0.0239526	1	0	1	1	1
Cluster_5281		integrase core domain protein	0	36	5	11	0	23.4043	0	0.00168067	1	0.0239526	1	0	1	1	1
Cluster_5518		transporter, betaine/carnitine/choline transporter family protein	0	36	5	11	0	23.4043	0	0.00168067	1	0.0239526	1	0	1	1	1
Cluster_5557		amidase family protein	5	11	0	36	100	76.5957	inf	0.00168067	1	0.0239526	1	1	0	1	1
Cluster_5558		MATE efflux family protein	5	11	0	36	100	76.5957	inf	0.00168067	1	0.0239526	1	1	0	1	1
Cluster_5559		amino acid adenylation domain protein	5	11	0	36	100	76.5957	inf	0.00168067	1	0.0239526	1	1	0	1	1
Cluster_5560		beta-ketoacyl synthase, N-terminal domain protein	5	11	0	36	100	76.5957	inf	0.00168067	1	0.0239526	1	1	0	1	1
Cluster_5561		beta-lactamase family protein	5	11	0	36	100	76.5957	inf	0.00168067	1	0.0239526	1	1	0	1	1
Cluster_5562		alpha/beta hydrolase fold family protein	5	11	0	36	100	76.5957	inf	0.00168067	1	0.0239526	1	1	0	1	1
Cluster_5563		conserved hypothetical protein	5	11	0	36	100	76.5957	inf	0.00168067	1	0.0239526	1	1	0	1	1
Cluster_5564		putative mobC-like protein	5	11	0	36	100	76.5957	inf	0.00168067	1	0.0239526	1	1	0	1	1
Cluster_5565		type IV secretory system Conjugative DNA transfer family protein	5	11	0	36	100	76.5957	inf	0.00168067	1	0.0239526	1	1	0	1	1
Cluster_5548		beta-ketoacyl synthase, N-terminal domain protein	5	11	0	36	100	76.5957	inf	0.00168067	1	0.0239526	1	1	0	1	1
Cluster_5566	virB11	P-type DNA transfer ATPase VirB11	5	11	0	36	100	76.5957	inf	0.00168067	1	0.0239526	1	1	0	1	1
Cluster_5567		hypothetical protein	5	11	0	36	100	76.5957	inf	0.00168067	1	0.0239526	1	1	0	1	1
Cluster_5549		3-hydroxyacyl-CoA dehydrogenase, NAD binding domain protein	5	11	0	36	100	76.5957	inf	0.00168067	1	0.0239526	1	1	0	1	1
Cluster_5550		phosphopantetheine attachment site family protein	5	11	0	36	100	76.5957	inf	0.00168067	1	0.0239526	1	1	0	1	1
Cluster_5551		acyl-CoA dehydrogenase, N-terminal domain protein	5	11	0	36	100	76.5957	inf	0.00168067	1	0.0239526	1	1	0	1	1
Cluster_5552		acyl transferase domain protein	5	11	0	36	100	76.5957	inf	0.00168067	1	0.0239526	1	1	0	1	1
Cluster_5553		amino acid adenylation domain protein	5	11	0	36	100	76.5957	inf	0.00168067	1	0.0239526	1	1	0	1	1
Cluster_5554		beta-ketoacyl synthase, N-terminal domain protein	5	11	0	36	100	76.5957	inf	0.00168067	1	0.0239526	1	1	0	1	1
Cluster_5644		integrase core domain protein	5	11	0	36	100	76.5957	inf	0.00168067	1	0.0239526	1	1	0	1	1
Cluster_5645		transposase family protein	5	11	0	36	100	76.5957	inf	0.00168067	1	0.0239526	1	1	0	1	1
Cluster_5785		conserved hypothetical protein	5	11	0	36	100	76.5957	inf	0.00168067	1	0.0239526	1	1	0	1	1
Cluster_5787	traV	type IV conjugative transfer system protein TraV	5	11	0	36	100	76.5957	inf	0.00168067	1	0.0239526	1	1	0	1	1
Cluster_5789		putative membrane protein	5	11	0	36	100	76.5957	inf	0.00168067	1	0.0239526	1	1	0	1	1
Cluster_5872		traP family protein	0	36	5	11	0	23.4043	0	0.00168067	1	0.0239526	1	0	1	1	1
Cluster_5937		putative dopa decarboxylase protein remnant	5	11	0	36	100	76.5957	inf	0.00168067	1	0.0239526	1	1	0	1	1
Cluster_5938		AMP-binding enzyme family protein	5	11	0	36	100	76.5957	inf	0.00168067	1	0.0239526	1	1	0	1	1
Cluster_6110		amino acid adenylation domain protein	5	11	0	36	100	76.5957	inf	0.00168067	1	0.0239526	1	1	0	1	1
Cluster_6112		hypothetical protein	5	11	0	36	100	76.5957	inf	0.00168067	1	0.0239526	1	1	0	1	1
Cluster_6113		hypothetical protein	5	11	0	36	100	76.5957	inf	0.00168067	1	0.0239526	1	1	0	1	1
Cluster_6111		hypothetical protein	5	11	0	36	100	76.5957	inf	0.00168067	1	0.0239526	1	1	0	1	1
Cluster_6166		DNA polymerase III, theta subunit	5	11	0	36	100	76.5957	inf	0.00168067	1	0.0239526	1	1	0	1	1
Cluster_6986		putative membrane protein	0	36	5	11	0	23.4043	0	0.00168067	1	0.0239526	1	0	1	1	1
Cluster_7030		conserved hypothetical protein	0	36	5	11	0	23.4043	0	0.00168067	1	0.0239526	1	0	1	1	1
Cluster_7645		transcriptional regulatory , C terminal family protein	0	36	5	11	0	23.4043	0	0.00168067	1	0.0239526	1	0	1	1	1
Cluster_7742		hypothetical protein	5	11	0	36	100	76.5957	inf	0.00168067	1	0.0239526	1	1	0	1	1
Cluster_7763	mobB	mobB domain protein	0	36	5	11	0	23.4043	0	0.00168067	1	0.0239526	1	0	1	1	1
Cluster_8213		conserved hypothetical protein	5	11	0	36	100	76.5957	inf	0.00168067	1	0.0239526	1	1	0	1	1
Cluster_4772		putative membrane protein	0	35	5	12	0	25.5319	0	0.00238095	1	0.0310307	1	0	1	1	1
Cluster_4764		PLD-like domain protein	0	35	5	12	0	25.5319	0	0.00238095	1	0.0310307	1	0	1	1	1
Cluster_4767		conserved hypothetical protein	0	35	5	12	0	25.5319	0	0.00238095	1	0.0310307	1	0	1	1	1
Cluster_4943		putative membrane protein	0	35	5	12	0	25.5319	0	0.00238095	1	0.0310307	1	0	1	1	1
Cluster_4945		conserved hypothetical protein	0	35	5	12	0	25.5319	0	0.00238095	1	0.0310307	1	0	1	1	1
Cluster_4946	traV	type IV conjugative transfer system protein TraV	0	35	5	12	0	25.5319	0	0.00238095	1	0.0310307	1	0	1	1	1
Cluster_5082		conserved hypothetical protein	0	35	5	12	0	25.5319	0	0.00238095	1	0.0310307	1	0	1	1	1
Cluster_5127		putative mobB	0	35	5	12	0	25.5319	0	0.00238095	1	0.0310307	1	0	1	1	1
Cluster_5180		EAL domain protein	0	35	5	12	0	25.5319	0	0.00238095	1	0.0310307	1	0	1	1	1
Cluster_5181		conserved hypothetical protein	0	35	5	12	0	25.5319	0	0.00238095	1	0.0310307	1	0	1	1	1
Cluster_5279		acetyltransferase family protein	0	35	5	12	0	25.5319	0	0.00238095	1	0.0310307	1	0	1	1	1
Cluster_5280	cat	chloramphenicol acetyltransferase	0	35	5	12	0	25.5319	0	0.00238095	1	0.0310307	1	0	1	1	1
Cluster_5406		cobalamin synthesis cobW C-terminal domain protein	5	12	0	35	100	74.4681	inf	0.00238095	1	0.0310307	1	1	0	1	1
Cluster_5569		conserved hypothetical protein	5	12	0	35	100	74.4681	inf	0.00238095	1	0.0310307	1	1	0	1	1
Cluster_5642		replication regulatory RepB family protein	0	35	5	12	0	25.5319	0	0.00238095	1	0.0310307	1	0	1	1	1
Cluster_5730		DNA methylase family protein	5	12	0	35	100	74.4681	inf	0.00238095	1	0.0310307	1	1	0	1	1
Cluster_5795		traG domain protein	0	35	5	12	0	25.5319	0	0.00238095	1	0.0310307	1	0	1	1	1
Cluster_6219		conserved hypothetical protein	0	35	5	12	0	25.5319	0	0.00238095	1	0.0310307	1	0	1	1	1
Cluster_6220		colicin immunity / pyocin immunity family protein	0	35	5	12	0	25.5319	0	0.00238095	1	0.0310307	1	0	1	1	1
Cluster_6673		enterobacterial TraT complement resistance family protein	0	35	5	12	0	25.5319	0	0.00238095	1	0.0310307	1	0	1	1	1
Cluster_6847		S-type Pyocin family protein	0	35	5	12	0	25.5319	0	0.00238095	1	0.0310307	1	0	1	1	1
Cluster_6848	kba	klebicin B domain protein	0	35	5	12	0	25.5319	0	0.00238095	1	0.0310307	1	0	1	1	1
Cluster_7218		conserved hypothetical protein	0	35	5	12	0	25.5319	0	0.00238095	1	0.0310307	1	0	1	1	1
Cluster_7216		EAL domain protein	0	35	5	12	0	25.5319	0	0.00238095	1	0.0310307	1	0	1	1	1
Cluster_7771		fertility inhibition N terminal family protein	0	35	5	12	0	25.5319	0	0.00238095	1	0.0310307	1	0	1	1	1
Cluster_7778		proQ/FINO family protein	0	35	5	12	0	25.5319	0	0.00238095	1	0.0310307	1	0	1	1	1
Cluster_4623		response regulator	0	34	5	13	0	27.6596	0	0.0032967	1	0.0403134	1	0	1	1	1
Cluster_4771		enterobacterial TraT complement resistance family protein	0	34	5	13	0	27.6596	0	0.0032967	1	0.0403134	1	0	1	1	1
Cluster_4765		S-type Pyocin family protein	0	34	5	13	0	27.6596	0	0.0032967	1	0.0403134	1	0	1	1	1
Cluster_4766		conserved hypothetical protein	0	34	5	13	0	27.6596	0	0.0032967	1	0.0403134	1	0	1	1	1
Cluster_4768		fertility inhibition N terminal family protein	0	34	5	13	0	27.6596	0	0.0032967	1	0.0403134	1	0	1	1	1
Cluster_4888		tn3 transposase DDE domain protein	0	34	5	13	0	27.6596	0	0.0032967	1	0.0403134	1	0	1	1	1
Cluster_4955		conserved hypothetical protein	0	34	5	13	0	27.6596	0	0.0032967	1	0.0403134	1	0	1	1	1
Cluster_4956		putative transposase	0	34	5	13	0	27.6596	0	0.0032967	1	0.0403134	1	0	1	1	1
Cluster_4957		ABC transporter family protein	0	34	5	13	0	27.6596	0	0.0032967	1	0.0403134	1	0	1	1	1
Cluster_4958		fecCD transport family protein	0	34	5	13	0	27.6596	0	0.0032967	1	0.0403134	1	0	1	1	1
Cluster_4959		fecCD transport family protein	0	34	5	13	0	27.6596	0	0.0032967	1	0.0403134	1	0	1	1	1
Cluster_4960		periplasmic binding family protein	0	34	5	13	0	27.6596	0	0.0032967	1	0.0403134	1	0	1	1	1
Cluster_5135	mobA	mobilization A domain protein	0	34	5	13	0	27.6596	0	0.0032967	1	0.0403134	1	0	1	1	1
Cluster_5502		choline/carnitine/betaine transporter family domain protein	0	34	5	13	0	27.6596	0	0.0032967	1	0.0403134	1	0	1	1	1
Cluster_6966		AAA-like domain protein	0	34	5	13	0	27.6596	0	0.0032967	1	0.0403134	1	0	1	1	1
Cluster_6967	mobB	mobB domain protein	0	34	5	13	0	27.6596	0	0.0032967	1	0.0403134	1	0	1	1	1
Cluster_6974		tonB-dependent siderophore receptor family protein	0	34	5	13	0	27.6596	0	0.0032967	1	0.0403134	1	0	1	1	1
Cluster_6944		helicase conserved C-terminal domain protein	0	34	5	13	0	27.6596	0	0.0032967	1	0.0403134	1	0	1	1	1
Cluster_6956		tonB-dependent Receptor Plug domain protein	0	34	5	13	0	27.6596	0	0.0032967	1	0.0403134	1	0	1	1	1
Cluster_8204		hypothetical protein	0	34	5	13	0	27.6596	0	0.0032967	1	0.0403134	1	0	1	1	1
Cluster_5292		transposase IS116/IS110/IS902 family protein	0	33	5	14	0	29.7872	0	0.0044741	1	0.044427	1	0	1	1	1
Cluster_5294		haemolysin expression modulating family protein	0	33	5	14	0	29.7872	0	0.0044741	1	0.044427	1	0	1	1	1
Cluster_4774		conserved hypothetical protein	0	33	5	14	0	29.7872	0	0.0044741	1	0.044427	1	0	1	1	1
Cluster_4775	trbB	type-F conjugative transfer system pilin assembly thiol-disulfide isomerase TrbB	0	33	5	14	0	29.7872	0	0.0044741	1	0.044427	1	0	1	1	1
Cluster_4762		helicase conserved C-terminal domain protein	0	33	5	14	0	29.7872	0	0.0044741	1	0.044427	1	0	1	1	1
Cluster_4894		resolvase, N terminal domain protein	0	33	5	14	0	29.7872	0	0.0044741	1	0.044427	1	0	1	1	1
Cluster_4939		putative membrane protein	0	33	5	14	0	29.7872	0	0.0044741	1	0.044427	1	0	1	1	1
Cluster_4940		conjugal transfer TrbE family protein	0	33	5	14	0	29.7872	0	0.0044741	1	0.044427	1	0	1	1	1
Cluster_4965		hypothetical protein	0	33	5	14	0	29.7872	0	0.0044741	1	0.044427	1	0	1	1	1
Cluster_4966		periplasmic binding domain protein	0	33	5	14	0	29.7872	0	0.0044741	1	0.044427	1	0	1	1	1
Cluster_4967		ANTAR domain protein	0	33	5	14	0	29.7872	0	0.0044741	1	0.044427	1	0	1	1	1
Cluster_4968		binding-protein-dependent transport system inner membrane component family protein	0	33	5	14	0	29.7872	0	0.0044741	1	0.044427	1	0	1	1	1
Cluster_4969		binding-protein-dependent transport system inner membrane component family protein	0	33	5	14	0	29.7872	0	0.0044741	1	0.044427	1	0	1	1	1
Cluster_4970		bacterial extracellular solute-binding, 5 Middle family protein	0	33	5	14	0	29.7872	0	0.0044741	1	0.044427	1	0	1	1	1
Cluster_4971		acetamidase/Formamidase family protein	0	33	5	14	0	29.7872	0	0.0044741	1	0.044427	1	0	1	1	1
Cluster_4972	nikE	nickel import ATP-binding protein NikE	0	33	5	14	0	29.7872	0	0.0044741	1	0.044427	1	0	1	1	1
Cluster_4961		tonB-dependent siderophore receptor family protein	0	33	5	14	0	29.7872	0	0.0044741	1	0.044427	1	0	1	1	1
Cluster_4963		putative RNA polymerase sigma factor FecI	0	33	5	14	0	29.7872	0	0.0044741	1	0.044427	1	0	1	1	1
Cluster_4964		integrase catalytic region domain protein	0	33	5	14	0	29.7872	0	0.0044741	1	0.044427	1	0	1	1	1
Cluster_998		hypothetical protein	0	33	5	14	0	29.7872	0	0.0044741	1	0.044427	1	0	1	1	1
Cluster_5163		putative chromodomain-helicase-DNA-binding protein 1	0	33	5	14	0	29.7872	0	0.0044741	1	0.044427	1	0	1	1	1
Cluster_5164		putative transposase	0	33	5	14	0	29.7872	0	0.0044741	1	0.044427	1	0	1	1	1
Cluster_5166		transposase IS66 family protein	0	33	5	14	0	29.7872	0	0.0044741	1	0.044427	1	0	1	1	1
Cluster_5167		transposase IS66 family protein	0	33	5	14	0	29.7872	0	0.0044741	1	0.044427	1	0	1	1	1
Cluster_5214		RES domain protein	0	33	5	14	0	29.7872	0	0.0044741	1	0.044427	1	0	1	1	1
Cluster_5215		conserved hypothetical protein	0	33	5	14	0	29.7872	0	0.0044741	1	0.044427	1	0	1	1	1
Cluster_5335		klebsiella pneumoniae subsp. rhinoscleromatis strain SB3432, complete genome domain protein	5	14	0	33	100	70.2128	inf	0.0044741	1	0.044427	1	1	0	1	1
Cluster_5344		conserved hypothetical protein	5	14	0	33	100	70.2128	inf	0.0044741	1	0.044427	1	1	0	1	1
Cluster_5345		FAD dependent oxidoreductase family protein	5	14	0	33	100	70.2128	inf	0.0044741	1	0.044427	1	1	0	1	1
Cluster_5346		putative klebsiella pneumoniae subsp. rhinoscleromatis strain SB3432, complete genome	5	14	0	33	100	70.2128	inf	0.0044741	1	0.044427	1	1	0	1	1
Cluster_5347		periplasmic solute binding family protein	5	14	0	33	100	70.2128	inf	0.0044741	1	0.044427	1	1	0	1	1
Cluster_5348		ABC 3 transport family protein	5	14	0	33	100	70.2128	inf	0.0044741	1	0.044427	1	1	0	1	1
Cluster_5350		conserved hypothetical protein	5	14	0	33	100	70.2128	inf	0.0044741	1	0.044427	1	1	0	1	1
Cluster_5336		ABC 3 transport family protein	5	14	0	33	100	70.2128	inf	0.0044741	1	0.044427	1	1	0	1	1
Cluster_5337		ABC 3 transport family protein	5	14	0	33	100	70.2128	inf	0.0044741	1	0.044427	1	1	0	1	1
Cluster_5338		ABC transporter family protein	5	14	0	33	100	70.2128	inf	0.0044741	1	0.044427	1	1	0	1	1
Cluster_5339		periplasmic solute binding family protein	5	14	0	33	100	70.2128	inf	0.0044741	1	0.044427	1	1	0	1	1
Cluster_5340	thrS	threonine--tRNA ligase	5	14	0	33	100	70.2128	inf	0.0044741	1	0.044427	1	1	0	1	1
Cluster_5341		conserved hypothetical protein	5	14	0	33	100	70.2128	inf	0.0044741	1	0.044427	1	1	0	1	1
Cluster_5342		amidohydrolase family protein	5	14	0	33	100	70.2128	inf	0.0044741	1	0.044427	1	1	0	1	1
Cluster_5343		delta-aminolevulinic acid dehydratase family protein	5	14	0	33	100	70.2128	inf	0.0044741	1	0.044427	1	1	0	1	1
Cluster_5404		ferrous iron transport B family protein	5	14	0	33	100	70.2128	inf	0.0044741	1	0.044427	1	1	0	1	1
Cluster_5405		conserved hypothetical protein	5	14	0	33	100	70.2128	inf	0.0044741	1	0.044427	1	1	0	1	1
Cluster_5407		hypothetical protein	5	14	0	33	100	70.2128	inf	0.0044741	1	0.044427	1	1	0	1	1
Cluster_5408		fecCD transport family protein	5	14	0	33	100	70.2128	inf	0.0044741	1	0.044427	1	1	0	1	1
Cluster_5409		periplasmic binding family protein	5	14	0	33	100	70.2128	inf	0.0044741	1	0.044427	1	1	0	1	1
Cluster_5396		6-pyruvoyl tetrahydropterin synthase family protein	5	14	0	33	100	70.2128	inf	0.0044741	1	0.044427	1	1	0	1	1
Cluster_5397		bacterial transferase hexapeptide family protein	5	14	0	33	100	70.2128	inf	0.0044741	1	0.044427	1	1	0	1	1
Cluster_5398		type I GTP cyclohydrolase folE2 family protein	5	14	0	33	100	70.2128	inf	0.0044741	1	0.044427	1	1	0	1	1
Cluster_5399	dksA	RNA polymerase-binding protein DksA	5	14	0	33	100	70.2128	inf	0.0044741	1	0.044427	1	1	0	1	1
Cluster_5400		cobalamin synthesis cobW C-terminal domain protein	5	14	0	33	100	70.2128	inf	0.0044741	1	0.044427	1	1	0	1	1
Cluster_5401		ferric uptake regulator family protein	5	14	0	33	100	70.2128	inf	0.0044741	1	0.044427	1	1	0	1	1
Cluster_5402	cysS	cysteine--tRNA ligase	5	14	0	33	100	70.2128	inf	0.0044741	1	0.044427	1	1	0	1	1
Cluster_5403		pyridine nucleotide-disulfide oxidoreductase family protein	5	14	0	33	100	70.2128	inf	0.0044741	1	0.044427	1	1	0	1	1
Cluster_5480		AAA-like domain protein	0	33	5	14	0	29.7872	0	0.0044741	1	0.044427	1	0	1	1	1
Cluster_5568		6-pyruvoyl tetrahydropterin synthase family protein	5	14	0	33	100	70.2128	inf	0.0044741	1	0.044427	1	1	0	1	1
Cluster_5649		transposase family protein	0	33	5	14	0	29.7872	0	0.0044741	1	0.044427	1	0	1	1	1
Cluster_5720		phage integrase family protein	0	33	5	14	0	29.7872	0	0.0044741	1	0.044427	1	0	1	1	1
Cluster_5813	traN	conjugal transfer mating pair stabilization domain protein	0	33	5	14	0	29.7872	0	0.0044741	1	0.044427	1	0	1	1	1
Cluster_5834		conserved hypothetical protein	5	14	0	33	100	70.2128	inf	0.0044741	1	0.044427	1	1	0	1	1
Cluster_5876		hypothetical protein	5	14	0	33	100	70.2128	inf	0.0044741	1	0.044427	1	1	0	1	1
Cluster_5909		hypothetical protein	0	33	5	14	0	29.7872	0	0.0044741	1	0.044427	1	0	1	1	1
Cluster_6562		transposase IS66 family protein	0	33	5	14	0	29.7872	0	0.0044741	1	0.044427	1	0	1	1	1
Cluster_6671		conserved hypothetical protein	0	33	5	14	0	29.7872	0	0.0044741	1	0.044427	1	0	1	1	1
Cluster_6678		conserved hypothetical protein	0	33	5	14	0	29.7872	0	0.0044741	1	0.044427	1	0	1	1	1
Cluster_6842		cobW/HypB/UreG, nucleotide-binding domain protein	5	14	0	33	100	70.2128	inf	0.0044741	1	0.044427	1	1	0	1	1
Cluster_6834		cobalamin synthesis cobW C-terminal domain protein	5	14	0	33	100	70.2128	inf	0.0044741	1	0.044427	1	1	0	1	1
Cluster_7027		coiled-coil receptor-binding R-domain of colicin E2 family protein	0	33	5	14	0	29.7872	0	0.0044741	1	0.044427	1	0	1	1	1
Cluster_7053		hypothetical protein	0	33	5	14	0	29.7872	0	0.0044741	1	0.044427	1	0	1	1	1
Cluster_7479		tellurite resistance TerB family protein	0	33	5	14	0	29.7872	0	0.0044741	1	0.044427	1	0	1	1	1
Cluster_7491		traG-like , N-terminal region family protein	0	33	5	14	0	29.7872	0	0.0044741	1	0.044427	1	0	1	1	1
Cluster_7543		fecR family protein	0	33	5	14	0	29.7872	0	0.0044741	1	0.044427	1	0	1	1	1
Cluster_7548		hypothetical protein	0	33	5	14	0	29.7872	0	0.0044741	1	0.044427	1	0	1	1	1
Cluster_8008		phage integrase family protein	5	14	0	33	100	70.2128	inf	0.0044741	1	0.044427	1	1	0	1	1
Cluster_8165		transposase family protein	0	33	5	14	0	29.7872	0	0.0044741	1	0.044427	1	0	1	1	1

## Sheet: Virulence
Virulence Factor	Function	No. of CRKp (%)		Virulence Factor	High	Other	High %	Other %	> %	Fisher p-value		Virulence Factor	Clinical	Surveillance	Clinical %	Surveillance %	> %	Fisher p-value		Virulence Factor	MDR CGs	Other	MDR CGs %	Other %	> %	Fisher p-value
allantoin region	metabolism	2 (1)		allantoin region	0	2	0	1.30719	Other	1		allantoin region	2	0	1.5625	0	Clinical	1		allantoin region	0	2	0	2.7027	Other	0.197225
microcin E492	bacteriocin	6 (4)		microcin E492	1	5	7.69231	3.26797	High	0.391743		microcin E492	3	3	2.34375	7.89474	Surveillance	0.133724		microcin E492	0	6	0	8.10811	Other	0.00698439
colibactin	toxin	32 (19)		colibactin	2	30	15.3846	19.6078	Other	1		colibactin	27	5	21.0938	13.1579	Clinical	0.35271		colibactin	18	14	19.5652	18.9189	MDR CGs	1
aerobactin	iron uptake	2 (1)		aerobactin	0	2	0	1.30719	Other	1		aerobactin	2	0	1.5625	0	Clinical	1		aerobactin	0	2	0	2.7027	Other	0.197225
enterobactin	iron uptake	166 (100)		enterobactin	13	153	100	100	Other	1		enterobactin	128	38	100	100	Surveillance	1		enterobactin	92	74	100	100	Other	1
salmochelin	iron uptake	0 (0)		salmochelin	0	0	0	0	Other	1		salmochelin	0	0	0	0	Surveillance	1		salmochelin	0	0	0	0	Other	1
yersiniabactin	iron uptake	76 (46)		yersiniabactin	5	71	38.4615	46.4052	Other	0.773351		yersiniabactin	60	16	46.875	42.1053	Clinical	0.711415		yersiniabactin	46	30	50	40.5405	MDR CGs	0.272973
ferric uptake kfuABC	ferric uptake	36 (22)		kfuABC	0	36	0	23.5294	Other	0.0731215		kfuABC	29	7	22.6562	18.4211	Clinical	0.659287		kfuABC	16	20	17.3913	27.027	Other	0.184335
kvgAS	regulator of CPS and iron acquisition	8 (5)		kvgAS	0	8	0	5.22876	Other	1		kvgAS	5	3	3.90625	7.89474	Surveillance	0.385459		kvgAS	0	8	0	10.8108	Other	0.00125082
Type 1 fimbriae	adhesion	163 (98)		Type 1 fimbriae	13	150	100	98.0392	High	1		Type 1 fimbriae	126	37	98.4375	97.3684	Clinical	0.544017		Type 1 fimbriae	91	72	98.913	97.2973	MDR CGs	0.586242
Type 3 fimbriae	adhesion	157 (95)		Type 3 fimbriae	13	144	100	94.1176	High	1		Type 3 fimbriae	122	35	95.3125	92.1053	Clinical	0.42902		Type 3 fimbriae	87	70	94.5652	94.5946	Other	1
T6SS	competition	160 (96)		T6SS	12	148	92.3077	96.732	Other	0.391743		T6SS	124	36	96.875	94.7368	Clinical	0.620959		T6SS	90	70	97.8261	94.5946	MDR CGs	0.408541
				Virulence Factor	Int	Other	Int %	Other %	> %	Fisher p-value		Virulence Factor	Blood	Other	Blood %	Other %	> %	Fisher p-value		Virulence Factor	ST258	Other	ST258 %	Other %	> %	Fisher p-value
				allantoin region	0	2	0	1.85185	Other	0.542607		allantoin region	0	2	0	1.34228	Other	1		allantoin region	0	2	0	1.75439	Other	1
				microcin E492	3	3	5.17241	2.77778	Int	0.422257		microcin E492	0	6	0	4.02685	Other	1		microcin E492	0	6	0	5.26316	Other	0.17823
				colibactin	8	24	13.7931	22.2222	Other	0.220252		colibactin	6	26	35.2941	17.4497	Blood	0.101392		colibactin	16	16	30.7692	14.0351	ST258	0.018459
				aerobactin	1	1	1.72414	0.925926	Int	1		aerobactin	0	2	0	1.34228	Other	1		aerobactin	0	2	0	1.75439	Other	1
				enterobactin	58	108	100	100	Other	1		enterobactin	17	149	100	100	Other	1		enterobactin	52	114	100	100	Other	1
				salmochelin	0	0	0	0	Other	1		salmochelin	0	0	0	0	Other	1		salmochelin	0	0	0	0	Other	1
				yersiniabactin	27	49	46.5517	45.3704	Int	1		yersiniabactin	10	66	58.8235	44.2953	Blood	0.308404		yersiniabactin	24	52	46.1538	45.614	ST258	1
				kfuABC	9	27	15.5172	25	Other	0.172831		kfuABC	2	34	11.7647	22.8188	Other	0.36978		kfuABC	0	36	0	31.5789	Other	2.53339e-07
				kvgAS	2	6	3.44828	5.55556	Other	0.714548		kvgAS	1	7	5.88235	4.69799	Blood	0.586961		kvgAS	0	8	0	7.01754	Other	0.057885
				Type 1 fimbriae	56	107	96.5517	99.0741	Other	0.279673		Type 1 fimbriae	17	146	100	97.9866	Blood	1		Type 1 fimbriae	51	112	98.0769	98.2456	Other	1
				Type 3 fimbriae	55	102	94.8276	94.4444	Int	1		Type 3 fimbriae	16	141	94.1176	94.6309	Other	1		Type 3 fimbriae	49	108	94.2308	94.7368	Other	1
				T6SS	55	105	94.8276	97.2222	Other	0.422257		T6SS	17	143	100	95.9732	Blood	1		T6SS	52	108	100	94.7368	ST258	0.17823
				Virulence Factor	High_Int	Low	High_Int %	Low %	> %	Fisher p-value		Virulence Factor	Sputum	Other	Sputum %	Other %	> %	Fisher p-value		Virulence Factor	ST15	Other	ST15 %	Other %	> %	Fisher p-value
				allantoin region	0	2	0	2.10526	Low	0.507484		allantoin region	0	2	0	1.42857	Other	1		allantoin region	0	2	0	1.2987	Other	1
				microcin E492	4	2	5.6338	2.10526	High_Int	0.403466		microcin E492	0	6	0	4.28571	Other	0.591265		microcin E492	0	6	0	3.8961	Other	1
				colibactin	10	22	14.0845	23.1579	Low	0.166865		colibactin	7	25	26.9231	17.8571	Sputum	0.286236		colibactin	0	32	0	20.7792	Other	0.125484
				aerobactin	1	1	1.40845	1.05263	High_Int	1		aerobactin	1	1	3.84615	0.714286	Sputum	0.289522		aerobactin	0	2	0	1.2987	Other	1
				enterobactin	71	95	100	100	Low	1		enterobactin	26	140	100	100	Other	1		enterobactin	12	154	100	100	Other	1
				salmochelin	0	0	0	0	Low	1		salmochelin	0	0	0	0	Other	1		salmochelin	0	0	0	0	Other	1
				yersiniabactin	32	44	45.0704	46.3158	Low	1		yersiniabactin	13	63	50	45	Sputum	0.672773		yersiniabactin	11	65	91.6667	42.2078	ST15	0.00134849
				kfuABC	9	27	12.6761	28.4211	Low	0.0215404		kfuABC	6	30	23.0769	21.4286	Sputum	0.800719		kfuABC	12	24	100	15.5844	ST15	2.05748e-09
				kvgAS	2	6	2.8169	6.31579	Low	0.468447		kvgAS	1	7	3.84615	5	Other	1		kvgAS	0	8	0	5.19481	Other	1
				Type 1 fimbriae	69	94	97.1831	98.9474	Low	0.576557		Type 1 fimbriae	26	137	100	97.8571	Sputum	1		Type 1 fimbriae	12	151	100	98.0519	ST15	1
				Type 3 fimbriae	68	89	95.7746	93.6842	High_Int	0.73386		Type 3 fimbriae	26	131	100	93.5714	Sputum	0.357086		Type 3 fimbriae	10	147	83.3333	95.4545	Other	0.129869
				T6SS	67	93	94.3662	97.8947	Low	0.403466		T6SS	23	137	88.4615	97.8571	Other	0.0497147		T6SS	12	148	100	96.1039	ST15	1
				Virulence Factor	ICU	non-ICU	ICU %	non-ICU %	> %	Fisher p-value		Virulence Factor	Wound	Other	Wound %	Other %	> %	Fisher p-value		Virulence Factor	ST11	Other	ST11 %	Other %	> %	Fisher p-value
				allantoin region	1	1	1.1236	1.2987	non-ICU	1		allantoin region	0	2	0	1.31579	Other	1		allantoin region	0	2	0	1.26582	Other	1
				microcin E492	5	1	5.61798	1.2987	ICU	0.217646		microcin E492	0	6	0	3.94737	Other	1		microcin E492	0	6	0	3.79747	Other	1
				colibactin	18	14	20.2247	18.1818	ICU	0.844262		colibactin	1	31	7.14286	20.3947	Other	0.309303		colibactin	0	32	0	20.2532	Other	0.355943
				aerobactin	0	2	0	2.5974	non-ICU	0.213655		aerobactin	0	2	0	1.31579	Other	1		aerobactin	0	2	0	1.26582	Other	1
				enterobactin	89	77	100	100	non-ICU	1		enterobactin	14	152	100	100	Other	1		enterobactin	8	158	100	100	Other	1
				salmochelin	0	0	0	0	non-ICU	1		salmochelin	0	0	0	0	Other	1		salmochelin	0	0	0	0	Other	1
				yersiniabactin	41	35	46.0674	45.4545	ICU	1		yersiniabactin	8	68	57.1429	44.7368	Wound	0.411771		yersiniabactin	5	71	62.5	44.9367	ST11	0.471514
				kfuABC	21	15	23.5955	19.4805	ICU	0.574238		kfuABC	4	32	28.5714	21.0526	Wound	0.506001		kfuABC	0	36	0	22.7848	Other	0.202966
				kvgAS	5	3	5.61798	3.8961	ICU	0.725777		kvgAS	0	8	0	5.26316	Other	1		kvgAS	0	8	0	5.06329	Other	1
				Type 1 fimbriae	87	76	97.7528	98.7013	non-ICU	1		Type 1 fimbriae	14	149	100	98.0263	Wound	1		Type 1 fimbriae	8	155	100	98.1013	ST11	1
				Type 3 fimbriae	85	72	95.5056	93.5065	ICU	0.734455		Type 3 fimbriae	13	144	92.8571	94.7368	Other	0.556777		Type 3 fimbriae	8	149	100	94.3038	ST11	1
				T6SS	86	74	96.6292	96.1039	ICU	1		T6SS	14	146	100	96.0526	Wound	1		T6SS	7	153	87.5	96.8354	Other	0.25995
				Virulence Factor	MD-A	Other	MD-A %	Other %	> %	Fisher p-value		Virulence Factor	Urine	Other	Urine %	Other %	> %	Fisher p-value		Virulence Factor	ST48	Other	ST48 %	Other %	> %	Fisher p-value
				allantoin region	1	1	1.2987	1.1236	MD-A	1		allantoin region	1	1	2.32558	0.813008	Urine	0.452136		allantoin region	0	2	0	1.26582	Other	1
				microcin E492	4	2	5.19481	2.24719	MD-A	0.417446		microcin E492	1	5	2.32558	4.06504	Other	1		microcin E492	0	6	0	3.79747	Other	1
				colibactin	13	19	16.8831	21.3483	Other	0.555402		colibactin	9	23	20.9302	18.6992	Urine	0.822836		colibactin	8	24	100	15.1899	ST48	8.7294e-07
				aerobactin	0	2	0	2.24719	Other	0.499598		aerobactin	0	2	0	1.62602	Other	1		aerobactin	0	2	0	1.26582	Other	1
				enterobactin	77	89	100	100	Other	1		enterobactin	43	123	100	100	Other	1		enterobactin	8	158	100	100	Other	1
				salmochelin	0	0	0	0	Other	1		salmochelin	0	0	0	0	Other	1		salmochelin	0	0	0	0	Other	1
				yersiniabactin	40	36	51.9481	40.4494	MD-A	0.160888		yersiniabactin	18	58	41.8605	47.1545	Other	0.596622		yersiniabactin	8	68	100	43.038	ST48	0.0015649
				kfuABC	21	15	27.2727	16.8539	MD-A	0.131203		kfuABC	7	29	16.2791	23.5772	Other	0.393047		kfuABC	0	36	0	22.7848	Other	0.202966
				kvgAS	6	2	7.79221	2.24719	MD-A	0.146457		kvgAS	2	6	4.65116	4.87805	Other	1		kvgAS	0	8	0	5.06329	Other	1
				Type 1 fimbriae	75	88	97.4026	98.8764	Other	0.597238		Type 1 fimbriae	43	120	100	97.561	Urine	0.569058		Type 1 fimbriae	8	155	100	98.1013	ST48	1
				Type 3 fimbriae	72	85	93.5065	95.5056	Other	0.734455		Type 3 fimbriae	42	115	97.6744	93.4959	Urine	0.448886		Type 3 fimbriae	8	149	100	94.3038	ST48	1
				T6SS	74	86	96.1039	96.6292	Other	1		T6SS	42	118	97.6744	95.935	Urine	1		T6SS	8	152	100	96.2025	ST48	1
				Virulence Factor	MD-B	Other	MD-B %	Other %	> %	Fisher p-value		Virulence Factor	Perirectal	Other	Perirectal %	Other %	> %	Fisher p-value		Virulence Factor	ST133	Other	ST133 %	Other %	> %	Fisher p-value
				allantoin region	0	2	0	1.43885	Other	1		allantoin region	0	2	0	1.5625	Other	1		allantoin region	0	2	0	1.25	Other	1
				microcin E492	0	6	0	4.31655	Other	0.590704		microcin E492	3	3	7.89474	2.34375	Perirectal	0.133724		microcin E492	0	6	0	3.75	Other	1
				colibactin	4	28	14.8148	20.1439	Other	0.605471		colibactin	5	27	13.1579	21.0938	Other	0.35271		colibactin	2	30	1.20482	18.75	Other	0.326581
				aerobactin	0	2	0	1.43885	Other	1		aerobactin	0	2	0	1.5625	Other	1		aerobactin	0	2	0	1.25	Other	1
				enterobactin	27	139	100	100	Other	1		enterobactin	38	128	100	100	Other	1		enterobactin	6	160	3.61446	100	Other	1
				salmochelin	0	0	0	0	Other	1		salmochelin	0	0	0	0	Other	1		salmochelin	0	0	0	0	Other	1
				yersiniabactin	11	65	40.7407	46.7626	Other	0.674259		yersiniabactin	16	60	42.1053	46.875	Other	0.711415		yersiniabactin	2	74	1.20482	46.25	Other	0.688622
				kfuABC	4	32	14.8148	23.0216	Other	0.448549		kfuABC	7	29	18.4211	22.6562	Other	0.659287		kfuABC	6	30	3.61446	18.75	Other	7.34363e-05
				kvgAS	0	8	0	5.7554	Other	0.356109		kvgAS	3	5	7.89474	3.90625	Perirectal	0.385459		kvgAS	0	8	0	5	Other	1
				Type 1 fimbriae	27	136	100	97.8417	MD-B	1		Type 1 fimbriae	37	126	97.3684	98.4375	Other	0.544017		Type 1 fimbriae	5	158	3.01205	98.75	Other	0.105175
				Type 3 fimbriae	26	131	96.2963	94.2446	MD-B	1		Type 3 fimbriae	35	122	92.1053	95.3125	Other	0.42902		Type 3 fimbriae	4	153	2.40964	95.625	Other	0.0351252
				T6SS	27	133	100	95.6835	MD-B	0.590704		T6SS	36	124	94.7368	96.875	Other	0.620959		T6SS	6	154	3.61446	96.25	Other	1
				Virulence Factor	PA	Other	PA %	Other %	> %	Fisher p-value										Virulence Factor	ST307	Other	ST307 %	Other %	> %	Fisher p-value
				allantoin region	1	1	6.66667	0.662252	PA	0.173056										allantoin region	0	2	0	1.24224	Other	1
				microcin E492	2	4	13.3333	2.64901	PA	0.0926368										microcin E492	0	6	0	3.72671	Other	1
				colibactin	6	26	40	17.2185	PA	0.0439216										colibactin	0	32	0	19.8758	Other	0.584297
				aerobactin	0	2	0	1.3245	Other	1										aerobactin	0	2	0	1.24224	Other	1
				enterobactin	15	151	100	100	Other	1										enterobactin	5	161	100	100	Other	1
				salmochelin	0	0	0	0	Other	1										salmochelin	0	0	0	0	Other	1
				yersiniabactin	8	68	53.3333	45.0331	PA	0.5942										yersiniabactin	0	76	0	47.205	Other	0.0631532
				kfuABC	4	32	26.6667	21.1921	PA	0.742167										kfuABC	0	36	0	22.3602	Other	0.586305
				kvgAS	1	7	6.66667	4.63576	PA	0.539282										kvgAS	0	8	0	4.96894	Other	1
				Type 1 fimbriae	14	149	93.3333	98.6755	Other	0.248691										Type 1 fimbriae	5	158	100	98.1366	ST258	1
				Type 3 fimbriae	12	145	80	96.0265	Other	0.0362824										Type 3 fimbriae	5	152	100	94.4099	ST258	1
				T6SS	15	145	100	96.0265	PA	1										T6SS	5	155	100	96.2733	ST258	1
				Virulence Factor	CA	Other	CA %	Other %	> %	Fisher p-value										Virulence Factor	ST14	Other	ST14 %	Other %	> %	Fisher p-value
				allantoin region	0	2	0	1.31579	Other	1										allantoin region	0	2	0	1.23457	Other	1
				microcin E492	0	6	0	3.94737	Other	1										microcin E492	0	6	0	3.7037	Other	1
				colibactin	1	31	7.14286	20.3947	Other	0.309303										colibactin	0	32	0	19.7531	Other	1
				aerobactin	0	2	0	1.31579	Other	1										aerobactin	0	2	0	1.23457	Other	1
				enterobactin	14	152	100	100	Other	1										enterobactin	4	162	100	100	Other	1
				salmochelin	0	0	0	0	Other	1										salmochelin	0	0	0	0	Other	1
				yersiniabactin	2	74	14.2857	48.6842	Other	0.0219156										yersiniabactin	2	74	50	45.679	ST14	1
				kfuABC	1	35	7.14286	23.0263	Other	0.306755										kfuABC	4	32	100	19.7531	ST14	0.00193081
				kvgAS	0	8	0	5.26316	Other	1										kvgAS	0	8	0	4.93827	Other	1
				Type 1 fimbriae	14	149	100	98.0263	CA	1										Type 1 fimbriae	4	159	100	98.1481	ST14	1
				Type 3 fimbriae	14	143	100	94.0789	CA	1										Type 3 fimbriae	4	153	100	94.4444	ST14	1
				T6SS	14	146	100	96.0526	CA	1										T6SS	4	156	100	96.2963	ST14	1
				Virulence Factor	NY	Other	NY %	Other %	> %	Fisher p-value										Virulence Factor	ST299	Other	ST299 %	Other %	> %	Fisher p-value
				allantoin region	0	2	0	1.50376	Other	1										allantoin region	0	2	0	1.23457	Other	1
				microcin E492	0	6	0	4.51128	Other	0.600119										microcin E492	0	6	0	3.7037	Other	1
				colibactin	8	24	24.2424	18.0451	NY	0.461222										colibactin	4	28	100	17.284	ST299	0.00117871
				aerobactin	2	0	6.06061	0	NY	0.0385542										aerobactin	0	2	0	1.23457	Other	1
				enterobactin	33	133	100	100	Other	1										enterobactin	4	162	100	100	Other	1
				salmochelin	0	0	0	0	Other	1										salmochelin	0	0	0	0	Other	1
				yersiniabactin	15	61	45.4545	45.8647	Other	1										yersiniabactin	4	72	100	44.4444	ST299	0.0420539
				kfuABC	6	30	18.1818	22.5564	Other	0.813577										kfuABC	0	36	0	22.2222	Other	0.577835
				kvgAS	1	7	3.0303	5.26316	Other	1										kvgAS	4	4	100	2.46914	ST299	2.29449e-06
				Type 1 fimbriae	33	130	100	97.7444	NY	1										Type 1 fimbriae	4	159	100	98.1481	ST299	1
				Type 3 fimbriae	33	124	100	93.2331	NY	0.206987										Type 3 fimbriae	4	153	100	94.4444	ST299	1
				T6SS	30	130	90.9091	97.7444	Other	0.0936219										T6SS	3	157	75	96.9136	Other	0.138113
																				Virulence Factor	ST6005	Other	ST6005 %	Other %	> %	Fisher p-value
																				allantoin region	0	2	0	1.23457	Other	1
																				microcin E492	0	6	0	3.7037	Other	1
																				colibactin	0	32	0	19.7531	Other	1
																				aerobactin	0	2	0	1.23457	Other	1
																				enterobactin	4	162	100	100	Other	1
																				salmochelin	0	0	0	0	Other	1
																				yersiniabactin	4	72	100	44.4444	ST6005	0.0420539
																				kfuABC	0	36	0	22.2222	Other	0.577835
																				kvgAS	0	8	0	4.93827	Other	1
																				Type 1 fimbriae	4	159	100	98.1481	ST6005	1
																				Type 3 fimbriae	4	153	100	94.4444	ST6005	1
																				T6SS	4	156	100	96.2963	ST6005	1
																				Virulence Factor	ST17	Other	ST17 %	Other %	> %	Fisher p-value
																				allantoin region	0	2	0	1.22699	Other	1
																				microcin E492	0	6	0	3.68098	Other	1
																				colibactin	0	32	0	19.6319	Other	1
																				aerobactin	0	2	0	1.22699	Other	1
																				enterobactin	3	163	100	100	Other	1
																				salmochelin	0	0	0	0	Other	1
																				yersiniabactin	1	75	33.3333	46.0123	Other	1
																				kfuABC	0	36	0	22.0859	Other	1
																				kvgAS	0	8	0	4.90798	Other	1
																				Type 1 fimbriae	3	160	100	98.1595	ST17	1
																				Type 3 fimbriae	3	154	100	94.4785	ST17	1
																				T6SS	3	157	100	96.319	ST17	1
																				Virulence Factor	ST268	Other	ST268 %	Other %	> %	Fisher p-value
																				allantoin region	0	2	0	1.22699	Other	1
																				microcin E492	3	3	100	1.84049	ST268	2.67144e-05
																				colibactin	0	32	0	19.6319	Other	1
																				aerobactin	0	2	0	1.22699	Other	1
																				enterobactin	3	163	100	100	Other	1
																				salmochelin	0	0	0	0	Other	1
																				yersiniabactin	3	73	100	44.7853	ST268	0.0939011
																				kfuABC	1	35	33.3333	21.4724	ST268	0.522133
																				kvgAS	0	8	0	4.90798	Other	1
																				Type 1 fimbriae	3	160	100	98.1595	ST268	1
																				Type 3 fimbriae	3	154	100	94.4785	ST268	1
																				T6SS	3	157	100	96.319	ST268	1
																				Virulence Factor	ST3727	Other	ST3727 %	Other %	> %	Fisher p-value
																				allantoin region	0	2	0	1.22699	Other	1
																				microcin E492	0	6	0	3.68098	Other	1
																				colibactin	0	32	0	19.6319	Other	1
																				aerobactin	0	2	0	1.22699	Other	1
																				enterobactin	3	163	100	100	Other	1
																				salmochelin	0	0	0	0	Other	1
																				yersiniabactin	0	76	0	46.6258	Other	0.250821
																				kfuABC	0	36	0	22.0859	Other	1
																				kvgAS	0	8	0	4.90798	Other	1
																				Type 1 fimbriae	3	160	100	98.1595	ST3727	1
																				Type 3 fimbriae	3	154	100	94.4785	ST3727	1
																				T6SS	3	157	100	96.319	ST3727	1

## Sheet: O and KL
O type	Total CRKp	CRKp %						K type	Total CRKp	CRKp %		K type	High	Other	High %	Other %	> %	Fisher p-value		K type	High_Int	Low	High_Int %	Low %	> %	Fisher p-value		K type	Int	Other	Int %	Other %	> %	Fisher p-value		K type	ICU	nonICU	ICU %	non-ICU %	> %	Fisher p-value		K type	Clinical	Surveillance	Clinical %	Surveillance %	> %
O4	4	2.40964						KL10	4	2.40964		KL10	1	3	7.69231	1.96078	High	0.280585		KL10	2	2	2.8169	2.10526	High_Int	1		KL10	1	3	1.72414	2.77778	Other	1		KL10	3	1	3.37079	1.2987	ICU	0.624418		KL10	3	1	2.34375	2.63158	Surveillance
O1/O2v2	82	49.3976						KL102	8	4.81928		KL102	3	5	23.0769	3.26797	High	0.0168909		KL102	6	2	8.4507	2.10526	High_Int	0.0745275		KL102	3	5	5.17241	4.62963	Int	1		KL102	5	3	5.61798	3.8961	ICU	0.725777		KL102	5	3	3.90625	7.89474	Surveillance
O1/O2v1	50	30.1205						KL105	4	2.40964		KL105	0	4	0	2.61438	Other	1		KL105	2	2	2.8169	2.10526	High_Int	1		KL105	2	2	3.44828	1.85185	Int	0.611869		KL105	0	4	0	5.19481	non-ICU	0.0443582		KL105	3	1	2.34375	2.63158	Surveillance
O3b	11	6.62651						KL106	7	4.21687		KL106	0	7	0	4.57516	Other	1		KL106	4	3	5.6338	3.15789	High_Int	0.462373		KL106	4	3	6.89655	2.77778	Int	0.240243		KL106	4	3	4.49438	3.8961	ICU	1		KL106	6	1	4.6875	2.63158	Clinical
O5	5	3.01205						KL107	41	24.6988		KL107	3	38	23.0769	24.8366	Other	1		KL107	18	23	25.3521	24.2105	High_Int	1		KL107	15	26	25.8621	24.0741	Int	0.851115		KL107	18	23	20.2247	29.8701	non-ICU	0.206241		KL107	36	5	28.125	13.1579	Clinical
OL101	2	1.20482						KL112	8	4.81928		KL112	0	8	0	5.22876	Other	1		KL112	2	6	2.8169	6.31579	Low	0.468447		KL112	2	6	3.44828	5.55556	Other	0.714548		KL112	6	2	6.74157	2.5974	ICU	0.287571		KL112	7	1	5.46875	2.63158	Clinical
O3/O3a	2	1.20482						KL116	5	3.01205		KL116	0	5	0	3.26797	Other	1		KL116	0	5	0	5.26316	Low	0.0717892		KL116	0	5	0	4.62963	Other	0.163763		KL116	4	1	4.49438	1.2987	ICU	0.37403		KL116	3	2	2.34375	5.26316	Surveillance
OL104	2	1.20482						KL118	1	0.60241		KL118	0	1	0	0.653595	Other	1		KL118	0	1	0	1.05263	Low	1		KL118	0	1	0	0.925926	Other	1		KL118	1	0	1.1236	0	ICU	1		KL118	1	0	0.78125	0	Clinical
OL103	1	0.60241						KL123	1	0.60241		KL123	0	1	0	0.653595	Other	1		KL123	0	1	0	1.05263	Low	1		KL123	0	1	0	0.925926	Other	1		KL123	1	0	1.1236	0	ICU	1		KL123	1	0	0.78125	0	Clinical
ND	7	4.21687						KL124	8	4.81928		KL124	1	7	7.69231	4.57516	High	0.486855		KL124	2	6	2.8169	6.31579	Low	0.468447		KL124	1	7	1.72414	6.48148	Other	0.263333		KL124	6	2	6.74157	2.5974	ICU	0.287571		KL124	6	2	4.6875	5.26316	Surveillance
*ND= not detected/not determined								KL126	1	0.60241		KL126	0	1	0	0.653595	Other	1		KL126	0	1	0	1.05263	Low	1		KL126	0	1	0	0.925926	Other	1		KL126	1	0	1.1236	0	ICU	1		KL126	1	0	0.78125	0	Clinical
								KL136	1	0.60241		KL136	0	1	0	0.653595	Other	1		KL136	0	1	0	1.05263	Low	1		KL136	0	1	0	0.925926	Other	1		KL136	0	1	0	1.2987	non-ICU	0.463855		KL136	1	0	0.78125	0	Clinical
O type	High	Other	High %	Other %	> %	Fisher p-value		KL14	1	0.60241		KL14	0	1	0	0.653595	Other	1		KL14	0	1	0	1.05263	Low	1		KL14	0	1	0	0.925926	Other	1		KL14	1	0	1.1236	0	ICU	1		KL14	1	0	0.78125	0	Clinical
O4	0	4	0	2.61438	Other	1		KL140	2	1.20482		KL140	0	2	0	1.30719	Other	1		KL140	1	1	1.40845	1.05263	High_Int	1		KL140	1	1	1.72414	0.925926	Int	1		KL140	1	1	1.1236	1.2987	non-ICU	1		KL140	1	1	0.78125	2.63158	Surveillance
O1/O2v2	7	75	53.8462	49.0196	High	0.779925		KL146	2	1.20482		KL146	0	2	0	1.30719	Other	1		KL146	2	0	2.8169	0	High_Int	0.181453		KL146	2	0	3.44828	0	Int	0.120701		KL146	2	0	2.24719	0	ICU	0.499598		KL146	1	1	0.78125	2.63158	Surveillance
O1/O2v1	4	46	30.7692	30.0654	High	1		KL147	1	0.60241		KL147	0	1	0	0.653595	Other	1		KL147	0	1	0	1.05263	Low	1		KL147	0	1	0	0.925926	Other	1		KL147	0	1	0	1.2987	non-ICU	0.463855		KL147	1	0	0.78125	0	Clinical
O3b	0	11	0	7.18954	Other	1		KL149	1	0.60241		KL149	0	1	0	0.653595	Other	1		KL149	0	1	0	1.05263	Low	1		KL149	0	1	0	0.925926	Other	1		KL149	1	0	1.1236	0	ICU	1		KL149	1	0	0.78125	0	Clinical
O5	1	4	7.69231	2.61438	High	0.338315		KL151	3	1.80723		KL151	0	3	0	1.96078	Other	1		KL151	0	3	0	3.15789	Low	0.261227		KL151	0	3	0	2.77778	Other	0.552368		KL151	1	2	1.1236	2.5974	non-ICU	0.597238		KL151	2	1	1.5625	2.63158	Surveillance
OL101	0	2	0	1.30719	Other	1		KL153	1	0.60241		KL153	0	1	0	0.653595	Other	1		KL153	0	1	0	1.05263	Low	1		KL153	0	1	0	0.925926	Other	1		KL153	0	1	0	1.2987	non-ICU	0.463855		KL153	0	1	0	2.63158	Surveillance
O3/O3a	0	2	0	1.30719	Other	1		KL155	1	0.60241		KL155	0	1	0	0.653595	Other	1		KL155	0	1	0	1.05263	Low	1		KL155	0	1	0	0.925926	Other	1		KL155	1	0	1.1236	0	ICU	1		KL155	1	0	0.78125	0	Clinical
OL104	0	2	0	1.30719	Other	1		KL16	3	1.80723		KL16	0	3	0	1.96078	Other	1		KL16	1	2	1.40845	2.10526	Low	1		KL16	1	2	1.72414	1.85185	Other	1		KL16	2	1	2.24719	1.2987	ICU	1		KL16	3	0	2.34375	0	Clinical
OL103	0	1	0	0.653595	Other	1		KL169	2	1.20482		KL169	1	1	7.69231	0.653595	High	0.150931		KL169	1	1	1.40845	1.05263	High_Int	1		KL169	0	2	0	1.85185	Other	0.542607		KL169	2	0	2.24719	0	ICU	0.499598		KL169	1	1	0.78125	2.63158	Surveillance
ND	1	6	7.69231	3.92157	High	0.441164		KL2	4	2.40964		KL2	0	4	0	2.61438	Other	1		KL2	2	2	2.8169	2.10526	High_Int	1		KL2	2	2	3.44828	1.85185	Int	0.611869		KL2	2	2	2.24719	2.5974	non-ICU	1		KL2	4	0	3.125	0	Clinical
								KL20	2	1.20482		KL20	1	1	7.69231	0.653595	High	0.150931		KL20	2	0	2.8169	0	High_Int	0.181453		KL20	1	1	1.72414	0.925926	Int	1		KL20	2	0	2.24719	0	ICU	0.499598		KL20	1	1	0.78125	2.63158	Surveillance
O type	High_Int	Low	High_Int %	Low %	> %	Fisher p-value		KL24	3	1.80723		KL24	0	3	0	1.96078	Other	1		KL24	1	2	1.40845	2.10526	Low	1		KL24	1	2	1.72414	1.85185	Other	1		KL24	0	3	0	3.8961	non-ICU	0.0977079		KL24	2	1	1.5625	2.63158	Surveillance
O4	1	3	1.40845	3.15789	Low	0.636306		KL25	4	2.40964		KL25	1	3	7.69231	1.96078	High	0.280585		KL25	2	2	2.8169	2.10526	High_Int	1		KL25	1	3	1.72414	2.77778	Other	1		KL25	3	1	3.37079	1.2987	ICU	0.624418		KL25	4	0	3.125	0	Clinical
O1/O2v2	44	38	61.9718	40	High_Int	0.00746412		KL27	3	1.80723		KL27	0	3	0	1.96078	Other	1		KL27	2	1	2.8169	1.05263	High_Int	0.576557		KL27	2	1	3.44828	0.925926	Int	0.279673		KL27	1	2	1.1236	2.5974	non-ICU	0.597238		KL27	2	1	1.5625	2.63158	Surveillance
O1/O2v1	16	34	22.5352	35.7895	Low	0.0869941		KL28	2	1.20482		KL28	0	2	0	1.30719	Other	1		KL28	2	0	2.8169	0	High_Int	0.181453		KL28	2	0	3.44828	0	Int	0.120701		KL28	1	1	1.1236	1.2987	non-ICU	1		KL28	1	1	0.78125	2.63158	Surveillance
O3b	6	5	8.4507	5.26316	High_Int	0.531782		KL3	2	1.20482		KL3	0	2	0	1.30719	Other	1		KL3	0	2	0	2.10526	Low	0.507484		KL3	0	2	0	1.85185	Other	0.542607		KL3	0	2	0	2.5974	non-ICU	0.213655		KL3	2	0	1.5625	0	Clinical
O5	2	3	2.8169	3.15789	Low	1		KL31	1	0.60241		KL31	0	1	0	0.653595	Other	1		KL31	0	1	0	1.05263	Low	1		KL31	0	1	0	0.925926	Other	1		KL31	1	0	1.1236	0	ICU	1		KL31	0	1	0	2.63158	Surveillance
OL101	0	2	0	2.10526	Low	0.507484		KL38	2	1.20482		KL38	1	1	7.69231	0.653595	High	0.150931		KL38	1	1	1.40845	1.05263	High_Int	1		KL38	0	2	0	1.85185	Other	0.542607		KL38	0	2	0	2.5974	non-ICU	0.213655		KL38	1	1	0.78125	2.63158	Surveillance
O3/O3a	0	2	0	2.10526	Low	0.507484		KL49	1	0.60241		KL49	0	1	0	0.653595	Other	1		KL49	0	1	0	1.05263	Low	1		KL49	0	1	0	0.925926	Other	1		KL49	0	1	0	1.2987	non-ICU	0.463855		KL49	0	1	0	2.63158	Surveillance
OL104	1	1	1.40845	1.05263	High_Int	1		KL51	3	1.80723		KL51	0	3	0	1.96078	Other	1		KL51	2	1	2.8169	1.05263	High_Int	0.576557		KL51	2	1	3.44828	0.925926	Int	0.279673		KL51	1	2	1.1236	2.5974	non-ICU	0.597238		KL51	3	0	2.34375	0	Clinical
OL103	0	1	0	1.05263	Low	1		KL52	2	1.20482		KL52	0	2	0	1.30719	Other	1		KL52	0	2	0	2.10526	Low	0.507484		KL52	0	2	0	1.85185	Other	0.542607		KL52	0	2	0	2.5974	non-ICU	0.213655		KL52	0	2	0	5.26316	Surveillance
ND	1	6	1.40845	6.31579	Low	0.240537		KL53	1	0.60241		KL53	0	1	0	0.653595	Other	1		KL53	0	1	0	1.05263	Low	1		KL53	0	1	0	0.925926	Other	1		KL53	0	1	0	1.2987	non-ICU	0.463855		KL53	1	0	0.78125	0	Clinical
								KL54	1	0.60241		KL54	0	1	0	0.653595	Other	1		KL54	0	1	0	1.05263	Low	1		KL54	0	1	0	0.925926	Other	1		KL54	1	0	1.1236	0	ICU	1		KL54	1	0	0.78125	0	Clinical
O type	Int	Other	Int %	Other %	> %	Fisher p-value		KL55	1	0.60241		KL55	0	1	0	0.653595	Other	1		KL55	1	0	1.40845	0	High_Int	0.427711		KL55	1	0	1.72414	0	Int	0.349398		KL55	1	0	1.1236	0	ICU	1		KL55	1	0	0.78125	0	Clinical
O4	1	3	1.72414	2.77778	Other	1		KL57	1	0.60241		KL57	0	1	0	0.653595	Other	1		KL57	0	1	0	1.05263	Low	1		KL57	0	1	0	0.925926	Other	1		KL57	0	1	0	1.2987	non-ICU	0.463855		KL57	1	0	0.78125	0	Clinical
O1/O2v2	37	45	63.7931	41.6667	Int	0.00899321		KL62	4	2.40964		KL62	0	4	0	2.61438	Other	1		KL62	1	3	1.40845	3.15789	Low	0.636306		KL62	1	3	1.72414	2.77778	Other	1		KL62	3	1	3.37079	1.2987	ICU	0.624418		KL62	4	0	3.125	0	Clinical
O1/O2v1	12	38	20.6897	35.1852	Other	0.0753053		KL63	2	1.20482		KL63	0	2	0	1.30719	Other	1		KL63	1	1	1.40845	1.05263	High_Int	1		KL63	1	1	1.72414	0.925926	Int	1		KL63	0	2	0	2.5974	non-ICU	0.213655		KL63	1	1	0.78125	2.63158	Surveillance
O3b	6	5	10.3448	4.62963	Int	0.194756		KL64	3	1.80723		KL64	1	2	7.69231	1.30719	High	0.218235		KL64	1	2	1.40845	2.10526	Low	1		KL64	0	3	0	2.77778	Other	0.552368		KL64	1	2	1.1236	2.5974	non-ICU	0.597238		KL64	2	1	1.5625	2.63158	Surveillance
O5	1	4	1.72414	3.7037	Other	0.658589		KL7	4	2.40964		KL7	0	4	0	2.61438	Other	1		KL7	1	3	1.40845	3.15789	Low	0.636306		KL7	1	3	1.72414	2.77778	Other	1		KL7	3	1	3.37079	1.2987	ICU	0.624418		KL7	3	1	2.34375	2.63158	Surveillance
OL101	0	2	0	1.85185	Other	0.542607		KL74	4	2.40964		KL74	0	4	0	2.61438	Other	1		KL74	4	0	5.6338	0	High_Int	0.0318486		KL74	4	0	6.89655	0	Int	0.0139069		KL74	3	1	3.37079	1.2987	ICU	0.624418		KL74	3	1	2.34375	2.63158	Surveillance
O3/O3a	0	2	0	1.85185	Other	0.542607		KL8	1	0.60241		KL8	0	1	0	0.653595	Other	1		KL8	0	1	0	1.05263	Low	1		KL8	0	1	0	0.925926	Other	1		KL8	1	0	1.1236	0	ICU	1		KL8	1	0	0.78125	0	Clinical
OL104	1	1	1.72414	0.925926	Int	1		KL9	2	1.20482		KL9	0	2	0	1.30719	Other	1		KL9	1	1	1.40845	1.05263	High_Int	1		KL9	1	1	1.72414	0.925926	Int	1		KL9	2	0	2.24719	0	ICU	0.499598		KL9	1	1	0.78125	2.63158	Surveillance
OL103	0	1	0	0.925926	Other	1		ND	7	4.21687		ND	0	7	0	4.57516	Other	1		ND	6	1	8.4507	1.05263	High_Int	0.0428629		ND	6	1	10.3448	0.925926	Int	0.00770638		ND	3	4	3.37079	5.19481	non-ICU	0.705395		ND	4	3	3.125	7.89474	Surveillance
ND	0	7	0	6.48148	Other	0.0973698
O type	ICU	non-ICU	ICU %	non-ICU %	> %	Fisher p-value
O4	3	1	3.37079	1.2987	ICU	0.624418
O1/O2v2	34	48	38.2022	62.3377	non-ICU	0.00298725
O1/O2v1	34	16	38.2022	20.7792	ICU	0.0176597
O3b	7	4	7.86517	5.19481	ICU	0.547276
O5	4	1	4.49438	1.2987	ICU	0.37403
OL101	1	1	1.1236	1.2987	non-ICU	1
O3/O3a	1	1	1.1236	1.2987	non-ICU	1
OL104	1	1	1.1236	1.2987	non-ICU	1
OL103	0	1	0	1.2987	non-ICU	0.463855
ND	4	3	4.49438	3.8961	ICU	1
O type	Clinical	Surveillance	Clinical %	Surveillance %	> %	Fisher p-value
O4	2	2	1.5625	5.26316	Surveillance	0.225109
O1/O2v2	64	18	50	47.3684	Clinical	0.854147
O1/O2v1	39	11	30.4688	28.9474	Clinical	1
O3b	8	3	6.25	7.89474	Surveillance	0.715467
O5	5	0	3.90625	0	Clinical	0.589882
OL101	1	1	0.78125	2.63158	Surveillance	0.406499
O3/O3a	1	1	0.78125	2.63158	Surveillance	0.406499
OL104	2	0	1.5625	0	Clinical	1
OL103	0	1	0	2.63158	Surveillance	0.228916
ND	6	1	4.6875	2.63158	Clinical	1
O type	Blood	Other	Blood %	Other %	> %	Fisher p-value
O4	0	4	0	2.68456	Other	1
O1/O2v2	11	71	64.7059	47.651	Blood	0.208725
O1/O2v1	4	46	23.5294	30.8725	Other	0.780721
O3b	0	11	0	7.38255	Other	0.605997
O5	1	4	5.88235	2.68456	Blood	0.421441
OL101	0	2	0	1.34228	Other	1
O3/O3a	0	2	0	1.34228	Other	1
OL104	0	2	0	1.34228	Other	1
OL103	0	1	0	0.671141	Other	1
ND	1	6	5.88235	4.02685	Blood	0.537512
O type	Sputum	Other	Sputum %	Other %	> %	Fisher p-value
O4	0	4	0	2.85714	Other	1
O1/O2v2	14	68	53.8462	48.5714	Sputum	0.673111
O1/O2v1	7	43	26.9231	30.7143	Other	0.817999
O3b	3	8	11.5385	5.71429	Sputum	0.381145
O5	2	3	7.69231	2.14286	Sputum	0.17494
OL101	0	2	0	1.42857	Other	1
O3/O3a	0	2	0	1.42857	Other	1
OL104	0	2	0	1.42857	Other	1
OL103	0	1	0	0.714286	Other	1
ND	0	7	0	5	Other	0.597652
O type	Wound	Other	Wound %	Other %	> %	Fisher p-value
O4	0	4	0	2.63158	Other	1
O1/O2v2	6	76	42.8571	50	Other	0.781363
O1/O2v1	6	44	42.8571	28.9474	Wound	0.360762
O3b	2	9	14.2857	5.92105	Wound	0.234006
O5	0	5	0	3.28947	Other	1
OL101	0	2	0	1.31579	Other	1
O3/O3a	0	2	0	1.31579	Other	1
OL104	0	2	0	1.31579	Other	1
OL103	0	1	0	0.657895	Other	1
ND	0	7	0	4.60526	Other	1
O type	Urine	Other	Urine %	Other %	> %	Fisher p-value
O4	0	4	0	3.25203	Other	0.573464
O1/O2v2	25	57	58.1395	46.3415	Urine	0.216296
O1/O2v1	12	38	27.907	30.8943	Other	0.847291
O3b	2	9	4.65116	7.31707	Other	0.730147
O5	0	5	0	4.06504	Other	0.328601
OL101	0	2	0	1.62602	Other	1
O3/O3a	1	1	2.32558	0.813008	Urine	0.452136
OL104	0	2	0	1.62602	Other	1
OL103	0	1	0	0.813008	Other	1
ND	3	4	6.97674	3.25203	Urine	0.376767
O type	Perirectal	Other	Perirectal %	Other %	> %	Fisher p-value
O4	2	2	5.26316	1.5625	Perirectal	0.225109
O1/O2v2	18	64	47.3684	50	Other	0.854147
O1/O2v1	11	39	28.9474	30.4688	Other	1
O3b	3	8	7.89474	6.25	Perirectal	0.715467
O5	0	5	0	3.90625	Other	0.589882
OL101	1	1	2.63158	0.78125	Perirectal	0.406499
O3/O3a	1	1	2.63158	0.78125	Perirectal	0.406499
OL104	0	2	0	1.5625	Other	1
OL103	1	0	2.63158	0	Perirectal	0.228916
ND	1	6	2.63158	4.6875	Other	1
O type	MD-A	Other	MD-A %	Other %	> %	Fisher p-value
O4	4	0	5.19481	0	MD-A	0.0443582
O1/O2v2	29	53	37.6623	59.5506	Other	0.00538991
O1/O2v1	30	20	38.961	22.4719	MD-A	0.027278
O3b	5	6	6.49351	6.74157	Other	1
O5	4	1	5.19481	1.1236	MD-A	0.183829
OL101	0	2	0	2.24719	Other	0.499598
O3/O3a	1	1	1.2987	1.1236	MD-A	1
OL104	0	2	0	2.24719	Other	0.499598
OL103	0	1	0	1.1236	Other	1
ND	4	3	5.19481	3.37079	MD-A	0.705395
	77	89
O type	MD-B	Other	MD-B %	Other %	> %	Fisher p-value
O4	0	4	0	2.8777	Other	1
O1/O2v2	11	71	40.7407	51.0791	Other	0.401679
O1/O2v1	10	40	37.037	28.777	MD-B	0.491797
O3b	4	7	14.8148	5.03597	MD-B	0.0817956
O5	0	5	0	3.59712	Other	1
OL101	2	0	7.40741	0	MD-B	0.0256298
O3/O3a	0	2	0	1.43885	Other	1
OL104	0	2	0	1.43885	Other	1
OL103	0	1	0	0.719424	Other	1
ND	0	7	0	5.03597	Other	0.600083
O type	PA	Other	PA%	Other %	> %	Fisher p-value
O4	0	4	0	2.64901	Other	1
O1/O2v2	6	76	40	50.3311	Other	0.590056
O1/O2v1	3	47	20	31.1258	Other	0.556612
O3b	0	11	0	7.28477	Other	0.601102
O5	0	5	0	3.31126	Other	1
OL101	0	2	0	1.3245	Other	1
O3/O3a	1	1	6.66667	0.662252	PA	0.173056
OL104	0	2	0	1.3245	Other	1
OL103	1	0	6.66667	0	PA	0.0903614
ND	0	7	0	4.63576	Other	1
O type	CA	Other	CA %	Other %	> %	Fisher p-value
O4	0	4	0	2.63158	Other	1
O1/O2v2	11	71	78.5714	46.7105	CA	0.0265678
O1/O2v1	1	49	7.14286	32.2368	Other	0.0664662
O3b	1	10	7.14286	6.57895	CA	1
O5	0	5	0	3.28947	Other	1
OL101	0	2	0	1.31579	Other	1
O3/O3a	0	2	0	1.31579	Other	1
OL104	1	1	7.14286	0.657895	CA	0.16203
OL103	0	1	0	0.657895	Other	1
ND	0	7	0	4.60526	Other	1
O type	NY	Other	NY %	Other %	> %	Fisher p-value
O4	0	4	0	3.00752	Other	0.585383
O1/O2v2	24	58	72.7273	43.609	NY	0.00334791
O1/O2v1	6	44	18.1818	33.0827	Other	0.13681
O3b	1	10	3.0303	7.5188	Other	0.694938
O5	1	4	3.0303	3.00752	NY	1
OL101	0	2	0	1.50376	Other	1
O3/O3a	0	2	0	1.50376	Other	1
OL104	0	2	0	1.50376	Other	1
OL103	0	1	0	0.75188	Other	1
ND	1	6	3.0303	4.51128	Other	1
O type	MDR_CG	Other	MDR CGs %	Other %	> %	Fisher p-value
O4	0	4	0	5.40541	Other	0.0377157
O1/O2v2	58	24	63.0435	32.4324	MDR CGs	9.73943e-05
O1/O2v1	22	28	23.913	37.8378	Other	0.0619111
O3b	3	8	3.26087	10.8108	Other	0.0639711
O5	3	2	3.26087	2.7027	MDR CGs	1
OL101	0	2	0	2.7027	Other	0.197225
O3/O3a	0	2	0	2.7027	Other	0.197225
OL104	2	0	2.17391	0	MDR CGs	0.502884
OL103	0	1	0	1.35135	Other	0.445783
ND	4	3	4.34783	4.05405	MDR CGs	1
O type	ST258	Other	ST258 %	Other %	> %	Fisher p-value
O4	0	4	0	3.50877	Other	0.310182
O1/O2v2	43	39	82.6923	34.2105	ST258	4.9759e-09
O1/O2v1	5	45	9.61538	39.4737	Other	5.45228e-05
O3b	1	10	1.92308	8.77193	Other	0.175599
O5	2	3	3.84615	2.63158	ST258	0.648958
OL101	0	2	0	1.75439	Other	1
O3/O3a	0	2	0	1.75439	Other	1
OL104	0	2	0	1.75439	Other	1
OL103	0	1	0	0.877193	Other	1
ND	1	6	1.92308	5.26316	Other	0.435662
O type	ST15	Other	ST15 %	Other %	> %	Fisher p-value
O4	0	4	0	2.5974	Other	1
O1/O2v2	0	82	0	53.2468	Other	0.000321919
O1/O2v1	12	38	100	24.6753	ST15	1.99554e-07
O3b	0	11	0	7.14286	Other	1
O5	0	5	0	3.24675	Other	1
OL101	0	2	0	1.2987	Other	1
O3/O3a	0	2	0	1.2987	Other	1
OL104	0	2	0	1.2987	Other	1
OL103	0	1	0	0.649351	Other	1
ND	0	7	0	4.54545	Other	1
O type	ST11	Other	ST11 %	Other %	> %	Fisher p-value
O4	0	4	0	2.53165	Other	1
O1/O2v2	6	76	75	48.1013	ST11	0.16521
O1/O2v1	1	49	12.5	31.0127	Other	0.437438
O3b	0	11	0	6.96203	Other	1
O5	0	5	0	3.16456	Other	1
OL101	0	2	0	1.26582	Other	1
O3/O3a	0	2	0	1.26582	Other	1
OL104	1	1	12.5	0.632911	ST11	0.094341
OL103	0	1	0	0.632911	Other	1
ND	0	7	0	4.43038	Other	1
O type	ST48	Other	ST48 %	Other %	> %	Fisher p-value
O4	0	4	0	2.53165	Other	1
O1/O2v2	0	82	0	51.8987	Other	0.00657605
O1/O2v1	7	43	87.5	27.2152	ST48	0.00100616
O3b	0	11	0	6.96203	Other	1
O5	0	5	0	3.16456	Other	1
OL101	0	2	0	1.26582	Other	1
O3/O3a	0	2	0	1.26582	Other	1
OL104	0	2	0	1.26582	Other	1
OL103	0	1	0	0.632911	Other	1
ND	1	6	12.5	3.79747	ST48	0.296953
O type	ST133	Other	ST133 %	Other %	> %	Fisher p-value
O4	0	4	0	2.5	Other	1
O1/O2v2	1	81	16.6667	50.625	Other	0.210383
O1/O2v1	5	45	83.3333	28.125	ST133	0.00986545
O3b	0	11	0	6.875	Other	1
O5	0	5	0	3.125	Other	1
OL101	0	2	0	1.25	Other	1
O3/O3a	0	2	0	1.25	Other	1
OL104	0	2	0	1.25	Other	1
OL103	0	1	0	0.625	Other	1
ND	0	7	0	4.375	Other	1
O type	ST307	Other	ST307 %	Other %	> %	Fisher p-value
O4	0	4	0	2.48447	Other	1
O1/O2v2	5	77	100	47.8261	ST307	0.027604
O1/O2v1	0	50	0	31.0559	Other	0.323692
O3b	0	11	0	6.8323	Other	1
O5	0	5	0	3.10559	Other	1
OL101	0	2	0	1.24224	Other	1
O3/O3a	0	2	0	1.24224	Other	1
OL104	0	2	0	1.24224	Other	1
OL103	0	1	0	0.621118	Other	1
ND	0	7	0	4.34783	Other	1
O type	ST14	Other	ST14 %	Other %	> %	Fisher p-value
O4	0	4	0	2.46914	Other	1
O1/O2v2	0	82	0	50.6173	Other	0.120577
O1/O2v1	4	46	100	28.3951	ST14	0.00754887
O3b	0	11	0	6.79012	Other	1
O5	0	5	0	3.08642	Other	1
OL101	0	2	0	1.23457	Other	1
O3/O3a	0	2	0	1.23457	Other	1
OL104	0	2	0	1.23457	Other	1
OL103	0	1	0	0.617284	Other	1
ND	0	7	0	4.32099	Other	1
O type	ST299	Other	ST299 %	Other %	> %	Fisher p-value
O4	0	4	0	2.46914	Other	1
O1/O2v2	0	82	0	50.6173	Other	0.120577
O1/O2v1	4	46	100	28.3951	ST299	0.00754887
O3b	0	11	0	6.79012	Other	1
O5	0	5	0	3.08642	Other	1
OL101	0	2	0	1.23457	Other	1
O3/O3a	0	2	0	1.23457	Other	1
OL104	0	2	0	1.23457	Other	1
OL103	0	1	0	0.617284	Other	1
ND	0	7	0	4.32099	Other	1
O type	ST17	Other	ST17 %	Other %	> %	Fisher p-value
O4	0	4	0	2.45399	Other	1
O1/O2v2	1	81	33.3333	49.6933	Other	1
O1/O2v1	0	50	0	30.6748	Other	0.554537
O3b	0	11	0	6.74847	Other	1
O5	0	5	0	3.06748	Other	1
OL101	0	2	0	1.22699	Other	1
O3/O3a	0	2	0	1.22699	Other	1
OL104	0	2	0	1.22699	Other	1
OL103	0	1	0	0.613497	Other	1
ND	2	5	66.6667	3.06748	ST17	0.00450672
O type	ST268	Other	ST268 %	Other %	> %	Fisher p-value
O4	0	4	0	2.45399	Other	1
O1/O2v2	0	82	0	50.3067	Other	0.245564
O1/O2v1	3	47	100	28.8344	ST268	0.0261801
O3b	0	11	0	6.74847	Other	1
O5	0	5	0	3.06748	Other	1
OL101	0	2	0	1.22699	Other	1
O3/O3a	0	2	0	1.22699	Other	1
OL104	0	2	0	1.22699	Other	1
OL103	0	1	0	0.613497	Other	1
ND	0	7	0	4.29448	Other	1
O type	ST3727	Other	ST3727 %	Other %	> %	Fisher p-value
O4	0	4	0	2.45399	Other	1
O1/O2v2	0	82	0	50.3067	Other	0.245564
O1/O2v1	3	47	100	28.8344	ST3727	0.0261801
O3b	0	11	0	6.74847	Other	1
O5	0	5	0	3.06748	Other	1
OL101	0	2	0	1.22699	Other	1
O3/O3a	0	2	0	1.22699	Other	1
OL104	0	2	0	1.22699	Other	1
OL103	0	1	0	0.613497	Other	1
ND	0	7	0	4.29448	Other	1
O type	ST6005	Other	ST6005 %	Other %	> %	Fisher p-value
O4	0	4	0	2.46914	Other	1
O1/O2v2	0	82	0	50.6173	Other	0.120577
O1/O2v1	0	50	0	30.8642	Other	0.316775
O3b	4	7	100	4.32099	ST6005	1.08169e-05
O5	0	5	0	3.08642	Other	1
OL101	0	2	0	1.23457	Other	1
O3/O3a	0	2	0	1.23457	Other	1
OL104	0	2	0	1.23457	Other	1
OL103	0	1	0	0.617284	Other	1
ND	0	7	0	4.32099	Other	1
[truncated: 162 more columns]

## Sheet: Antibiotic Resistance Genes
Gene	All CRKp	%		Gene	High	Other	High %	Other %	> %	Fisher p-value		Gene	Int	Other	Int %	Other %	> %	Fisher p-value		Gene	High_Int	Low	High_Int %	Low %	> %	Fisher p-value		Gene	ICU	non-ICU	ICU %	non-ICU %	> %	Fisher p-value		Gene	Clinical	Surveillance	Clinical %	Surveillance %	> %	Fisher p-value		Gene	Sputum	Other	Sputum %	Other %	> %
AAC*	92	55.4217		AAC*	8	84	61.5385	54.902	High	0.774806		AAC*	38	54	65.5172	50	Int	0.0715054		AAC*	46	46	64.7887	48.4211	High_Int	0.0410522		AAC*	47	45	52.809	58.4416	non-ICU	0.531936		AAC*	74	18	57.8125	47.3684	Clinical	0.270554		AAC*	15	77	57.6923	55	Sputum
AAC(3)-IIc	1	0.60241		AAC(3)-IIc	0	1	0	0.653595	Other	1		AAC(3)-IIc	1	0	1.72414	0	Int	0.349398		AAC(3)-IIc	1	0	1.40845	0	High_Int	0.427711		AAC(3)-IIc	0	1	0	1.2987	non-ICU	0.463855		AAC(3)-IIc	1	0	0.78125	0	Clinical	1		AAC(3)-IIc	0	1	0	0.714286	Other
AAC(3)-IId	11	6.62651		AAC(3)-IId	0	11	0	7.18954	Other	1		AAC(3)-IId	8	3	13.7931	2.77778	Int	0.0170643		AAC(3)-IId	8	3	11.2676	3.15789	High_Int	0.0562035		AAC(3)-IId	7	4	7.86517	5.19481	ICU	0.547276		AAC(3)-IId	8	3	6.25	7.89474	Surveillance	0.715467		AAC(3)-IId	2	9	7.69231	6.42857	Sputum
AAC(3)-IIe	18	10.8434		AAC(3)-IIe	4	14	30.7692	9.15033	High	0.0374562		AAC(3)-IIe	4	14	6.89655	12.963	Other	0.299832		AAC(3)-IIe	8	10	11.2676	10.5263	High_Int	1		AAC(3)-IIe	14	4	15.7303	5.19481	ICU	0.0433263		AAC(3)-IIe	15	3	11.7188	7.89474	Clinical	0.766659		AAC(3)-IIe	1	17	3.84615	12.1429	Other
AAC(3)-IIg	1	0.60241		AAC(3)-IIg	0	1	0	0.653595	Other	1		AAC(3)-IIg	1	0	1.72414	0	Int	0.349398		AAC(3)-IIg	1	0	1.40845	0	High_Int	0.427711		AAC(3)-IIg	0	1	0	1.2987	non-ICU	0.463855		AAC(3)-IIg	1	0	0.78125	0	Clinical	1		AAC(3)-IIg	0	1	0	0.714286	Other
AAC(3)-IV	13	7.83133		AAC(3)-IV	0	13	0	8.49673	Other	0.601941		AAC(3)-IV	7	6	12.069	5.55556	Int	0.223508		AAC(3)-IV	7	6	9.85915	6.31579	High_Int	0.560801		AAC(3)-IV	6	7	6.74157	9.09091	non-ICU	0.773316		AAC(3)-IV	10	3	7.8125	7.89474	Surveillance	1		AAC(3)-IV	2	11	7.69231	7.85714	Other
AAC(6')-Ib	2	1.20482		AAC(6')-Ib	0	2	0	1.30719	Other	1		AAC(6')-Ib	1	1	1.72414	0.925926	Int	1		AAC(6')-Ib	1	1	1.40845	1.05263	High_Int	1		AAC(6')-Ib	0	2	0	2.5974	non-ICU	0.213655		AAC(6')-Ib	2	0	1.5625	0	Clinical	1		AAC(6')-Ib	1	1	3.84615	0.714286	Sputum
AAC(6')-Ib-cr3	3	1.80723		AAC(6')-Ib-cr3	0	3	0	1.96078	Other	1		AAC(6')-Ib-cr3	1	2	1.72414	1.85185	Other	1		AAC(6')-Ib-cr3	1	2	1.40845	2.10526	Low	1		AAC(6')-Ib-cr3	2	1	2.24719	1.2987	ICU	1		AAC(6')-Ib-cr3	3	0	2.34375	0	Clinical	1		AAC(6')-Ib-cr3	0	3	0	2.14286	Other
AAC(6')-Ib-cr5	26	15.6627		AAC(6')-Ib-cr5	2	24	15.3846	15.6863	Other	1		AAC(6')-Ib-cr5	9	17	15.5172	15.7407	Other	1		AAC(6')-Ib-cr5	11	15	15.493	15.7895	Low	1		AAC(6')-Ib-cr5	17	9	19.1011	11.6883	ICU	0.206654		AAC(6')-Ib-cr5	20	6	15.625	15.7895	Surveillance	1		AAC(6')-Ib-cr5	3	23	11.5385	16.4286	Other
AAC(6')-Ib-cr6	5	3.01205		AAC(6')-Ib-cr6	0	5	0	3.26797	Other	1		AAC(6')-Ib-cr6	1	4	1.72414	3.7037	Other	0.658589		AAC(6')-Ib-cr6	1	4	1.40845	4.21053	Low	0.393844		AAC(6')-Ib-cr6	1	4	1.1236	5.19481	non-ICU	0.183829		AAC(6')-Ib-cr6	4	1	3.125	2.63158	Clinical	1		AAC(6')-Ib-cr6	1	4	3.84615	2.85714	Sputum
AAC(6')-Ib10	33	19.8795		AAC(6')-Ib10	2	31	15.3846	20.2614	Other	1		AAC(6')-Ib10	19	14	32.7586	12.963	Int	0.00385448		AAC(6')-Ib10	21	12	29.5775	12.6316	High_Int	0.0100269		AAC(6')-Ib10	15	18	16.8539	23.3766	non-ICU	0.332777		AAC(6')-Ib10	27	6	21.0938	15.7895	Clinical	0.643877		AAC(6')-Ib10	8	25	30.7692	17.8571	Sputum
AAC(6')-Ib4	1	0.60241		AAC(6')-Ib4	0	1	0	0.653595	Other	1		AAC(6')-Ib4	0	1	0	0.925926	Other	1		AAC(6')-Ib4	0	1	0	1.05263	Low	1		AAC(6')-Ib4	1	0	1.1236	0	ICU	1		AAC(6')-Ib4	1	0	0.78125	0	Clinical	1		AAC(6')-Ib4	0	1	0	0.714286	Other
AAC(6')-Ib7	0	0		AAC(6')-Ib7	0	0	0	0	Other	1		AAC(6')-Ib7	0	0	0	0	Other	1		AAC(6')-Ib7	0	0	0	0	Low	1		AAC(6')-Ib7	0	0	0	0	non-ICU	1		AAC(6')-Ib7	0	0	0	0	Surveillance	1		AAC(6')-Ib7	0	0	0	0	Other
AAC(6')-Ib9	11	6.62651		AAC(6')-Ib9	2	9	15.3846	5.88235	High	0.208128		AAC(6')-Ib9	2	9	3.44828	8.33333	Other	0.332033		AAC(6')-Ib9	4	7	5.6338	7.36842	Low	0.759744		AAC(6')-Ib9	5	6	5.61798	7.79221	non-ICU	0.756226		AAC(6')-Ib9	9	2	7.03125	5.26316	Clinical	1		AAC(6')-Ib9	1	10	3.84615	7.14286	Other
AAC(6')-IIc	1	0.60241		AAC(6')-IIc	0	1	0	0.653595	Other	1		AAC(6')-IIc	1	0	1.72414	0	Int	0.349398		AAC(6')-IIc	1	0	1.40845	0	High_Int	0.427711		AAC(6')-IIc	0	1	0	1.2987	non-ICU	0.463855		AAC(6')-IIc	1	0	0.78125	0	Clinical	1		AAC(6')-IIc	0	1	0	0.714286	Other
aadA*	43	25.9036		aadA*	4	39	30.7692	25.4902	High	0.743103		aadA*	16	27	27.5862	25	Int	0.714356		aadA*	20	23	28.169	24.2105	High_Int	0.594533		aadA*	16	27	17.9775	35.0649	non-ICU	0.0135979		aadA*	35	8	27.3438	21.0526	Clinical	0.529836		aadA*	8	35	30.7692	25	Sputum
aadA	2	1.20482		aadA	0	2	0	1.30719	Other	1		aadA	1	1	1.72414	0.925926	Int	1		aadA	1	1	1.40845	1.05263	High_Int	1		aadA	1	1	1.1236	1.2987	non-ICU	1		aadA	1	1	0.78125	2.63158	Surveillance	0.406499		aadA	0	2	0	1.42857	Other
aadA16	2	1.20482		aadA16	0	2	0	1.30719	Other	1		aadA16	0	2	0	1.85185	Other	0.542607		aadA16	0	2	0	2.10526	Low	0.507484		aadA16	1	1	1.1236	1.2987	non-ICU	1		aadA16	1	1	0.78125	2.63158	Surveillance	0.406499		aadA16	0	2	0	1.42857	Other
aadA2	31	18.6747		aadA2	4	27	30.7692	17.6471	High	0.266698		aadA2	11	20	18.9655	18.5185	Int	1		aadA2	15	16	21.1268	16.8421	High_Int	0.547961		aadA2	12	19	13.4831	24.6753	non-ICU	0.0744863		aadA2	27	4	21.0938	10.5263	Clinical	0.162802		aadA2	6	25	23.0769	17.8571	Sputum
aadA23	1	0.60241		aadA23	0	1	0	0.653595	Other	1		aadA23	0	1	0	0.925926	Other	1		aadA23	0	1	0	1.05263	Low	1		aadA23	0	1	0	1.2987	non-ICU	0.463855		aadA23	1	0	0.78125	0	Clinical	1		aadA23	0	1	0	0.714286	Other
aadA3	6	3.61446		aadA3	0	6	0	3.92157	Other	1		aadA3	3	3	5.17241	2.77778	Int	0.422257		aadA3	3	3	4.22535	3.15789	High_Int	1		aadA3	2	4	2.24719	5.19481	non-ICU	0.417446		aadA3	5	1	3.90625	2.63158	Clinical	1		aadA3	2	4	7.69231	2.85714	Sputum
aadA5	1	0.60241		aadA5	0	1	0	0.653595	Other	1		aadA5	1	0	1.72414	0	Int	0.349398		aadA5	1	0	1.40845	0	High_Int	0.427711		aadA5	0	1	0	1.2987	non-ICU	0.463855		aadA5	0	1	0	2.63158	Surveillance	0.228916		aadA5	0	1	0	0.714286	Other
ANT*	45	27.1084		ANT*	2	43	15.3846	28.1046	Other	0.517314		ANT*	22	23	37.931	21.2963	Int	0.0279334		ANT*	24	21	33.8028	22.1053	High_Int	0.112964		ANT*	23	22	25.8427	28.5714	non-ICU	0.728531		ANT*	38	7	29.6875	18.4211	Clinical	0.214237		ANT*	12	33	46.1538	23.5714	Sputum
ANT(2'')-Ia	1	0.60241		ANT(2'')-Ia	0	1	0	0.653595	Other	1		ANT(2'')-Ia	0	1	0	0.925926	Other	1		ANT(2'')-Ia	0	1	0	1.05263	Low	1		ANT(2'')-Ia	0	1	0	1.2987	non-ICU	0.463855		ANT(2'')-Ia	1	0	0.78125	0	Clinical	1		ANT(2'')-Ia	0	1	0	0.714286	Other
ANT(3'')-IIa	44	26.506		ANT(3'')-IIa	2	42	15.3846	27.451	Other	0.516974		ANT(3'')-IIa	22	22	37.931	20.3704	Int	0.0172299		ANT(3'')-IIa	24	20	33.8028	21.0526	High_Int	0.0767272		ANT(3'')-IIa	23	21	25.8427	27.2727	non-ICU	0.861509		ANT(3'')-IIa	37	7	28.9062	18.4211	Clinical	0.21784		ANT(3'')-IIa	12	32	46.1538	22.8571	Sputum
APH*	84	50.6024		APH*	6	78	46.1538	50.9804	Other	0.779925		APH*	31	53	53.4483	49.0741	Int	0.6277		APH*	37	47	52.1127	49.4737	High_Int	0.755947		APH*	43	41	48.3146	53.2468	non-ICU	0.53793		APH*	66	18	51.5625	47.3684	Clinical	0.713422		APH*	10	74	38.4615	52.8571	Other
APH(3'')-Ib	49	29.5181		APH(3'')-Ib	4	45	30.7692	29.4118	High	1		APH(3'')-Ib	14	35	24.1379	32.4074	Other	0.289507		APH(3'')-Ib	18	31	25.3521	32.6316	Low	0.390113		APH(3'')-Ib	26	23	29.2135	29.8701	non-ICU	1		APH(3'')-Ib	38	11	29.6875	28.9474	Clinical	1		APH(3'')-Ib	6	43	23.0769	30.7143	Other
APH(3')-Ia	16	9.63855		APH(3')-Ia	0	16	0	10.4575	Other	0.617198		APH(3')-Ia	10	6	17.2414	5.55556	Int	0.0247737		APH(3')-Ia	10	6	14.0845	6.31579	High_Int	0.11395		APH(3')-Ia	8	8	8.98876	10.3896	non-ICU	0.797056		APH(3')-Ia	12	4	9.375	10.5263	Surveillance	0.76288		APH(3')-Ia	3	13	11.5385	9.28571	Sputum
APH(3')-VI	1	0.60241		APH(3')-VI	0	1	0	0.653595	Other	1		APH(3')-VI	1	0	1.72414	0	Int	0.349398		APH(3')-VI	1	0	1.40845	0	High_Int	0.427711		APH(3')-VI	1	0	1.1236	0	ICU	1		APH(3')-VI	1	0	0.78125	0	Clinical	1		APH(3')-VI	1	0	3.84615	0	Sputum
APH(4)-Ia	13	7.83133		APH(4)-Ia	0	13	0	8.49673	Other	0.601941		APH(4)-Ia	7	6	12.069	5.55556	Int	0.223508		APH(4)-Ia	7	6	9.85915	6.31579	High_Int	0.560801		APH(4)-Ia	6	7	6.74157	9.09091	non-ICU	0.773316		APH(4)-Ia	10	3	7.8125	7.89474	Surveillance	1		APH(4)-Ia	2	11	7.69231	7.85714	Other
APH(6)-Id	64	38.5542		APH(6)-Id	6	58	46.1538	37.9085	High	0.566056		APH(6)-Id	20	44	34.4828	40.7407	Other	0.504405		APH(6)-Id	26	38	36.6197	40	Low	0.747619		APH(6)-Id	34	30	38.2022	38.961	non-ICU	1		APH(6)-Id	51	13	39.8438	34.2105	Clinical	0.57397		APH(6)-Id	7	57	26.9231	40.7143	Other
armA	1	0.60241		armA	0	1	0	0.653595	Other	1		armA	1	0	1.72414	0	Int	0.349398		armA	1	0	1.40845	0	High_Int	0.427711		armA	1	0	1.1236	0	ICU	1		armA	1	0	0.78125	0	Clinical	1		armA	1	0	3.84615	0	Sputum
arr*	7	4.21687		arr*	0	7	0	4.57516	Other	1		arr*	3	4	5.17241	3.7037	Int	0.69607		arr*	3	4	4.22535	4.21053	High_Int	1		arr*	2	5	2.24719	6.49351	non-ICU	0.251567		arr*	6	1	4.6875	2.63158	Clinical	1		arr*	3	4	11.5385	2.85714	Sputum
arr-2	3	1.80723		arr-2	0	3	0	1.96078	Other	1		arr-2	2	1	3.44828	0.925926	Int	0.279673		arr-2	2	1	2.8169	1.05263	High_Int	0.576557		arr-2	1	2	1.1236	2.5974	non-ICU	0.597238		arr-2	3	0	2.34375	0	Clinical	1		arr-2	2	1	7.69231	0.714286	Sputum
arr-3	4	2.40964		arr-3	0	4	0	2.61438	Other	1		arr-3	1	3	1.72414	2.77778	Other	1		arr-3	1	3	1.40845	3.15789	Low	0.636306		arr-3	1	3	1.1236	3.8961	non-ICU	0.33779		arr-3	3	1	2.34375	2.63158	Surveillance	1		arr-3	1	3	3.84615	2.14286	Sputum
BRP(MBL)	2	1.20482		BRP(MBL)	0	2	0	1.30719	Other	1		BRP(MBL)	2	0	3.44828	0	Int	0.120701		BRP(MBL)	2	0	2.8169	0	High_Int	0.181453		BRP(MBL)	1	1	1.1236	1.2987	non-ICU	1		BRP(MBL)	2	0	1.5625	0	Clinical	1		BRP(MBL)	1	1	3.84615	0.714286	Sputum
CARB-3	2	1.20482		CARB-3	0	2	0	1.30719	Other	1		CARB-3	1	1	1.72414	0.925926	Int	1		CARB-3	1	1	1.40845	1.05263	High_Int	1		CARB-3	2	0	2.24719	0	ICU	0.499598		CARB-3	2	0	1.5625	0	Clinical	1		CARB-3	1	1	3.84615	0.714286	Sputum
cat*	73	43.9759		cat*	7	66	53.8462	43.1373	High	0.563961		cat*	29	44	50	40.7407	Int	0.257149		cat*	36	37	50.7042	38.9474	High_Int	0.155713		cat*	37	36	41.573	46.7532	non-ICU	0.533296		cat*	60	13	46.875	34.2105	Clinical	0.195115		cat*	11	62	42.3077	44.2857	Other
catB11	2	1.20482		catB11	0	2	0	1.30719	Other	1		catB11	1	1	1.72414	0.925926	Int	1		catB11	1	1	1.40845	1.05263	High_Int	1		catB11	2	0	2.24719	0	ICU	0.499598		catB11	2	0	1.5625	0	Clinical	1		catB11	1	1	3.84615	0.714286	Sputum
catB3	30	18.0723		catB3	2	28	15.3846	18.3007	Other	1		catB3	11	19	18.9655	17.5926	Int	0.834889		catB3	13	17	18.3099	17.8947	High_Int	1		catB3	18	12	20.2247	15.5844	ICU	0.54492		catB3	23	7	17.9688	18.4211	Surveillance	1		catB3	4	26	15.3846	18.5714	Other
catI	46	27.7108		catI	4	42	30.7692	27.451	High	0.755516		catI	22	24	37.931	22.2222	Int	0.0447229		catI	26	20	36.6197	21.0526	High_Int	0.0351972		catI	22	24	24.7191	31.1688	non-ICU	0.387814		catI	39	7	30.4688	18.4211	Clinical	0.214762		catI	8	38	30.7692	27.1429	Sputum
catII	2	1.20482		catII	1	1	7.69231	0.653595	High	0.150931		catII	0	2	0	1.85185	Other	0.542607		catII	1	1	1.40845	1.05263	High_Int	1		catII	0	2	0	2.5974	non-ICU	0.213655		catII	2	0	1.5625	0	Clinical	1		catII	1	1	3.84615	0.714286	Sputum
cmlA*	16	9.63855		cmlA*	0	16	0	10.4575	Other	0.617198		cmlA*	9	7	15.5172	6.48148	Int	0.0948633		cmlA*	9	7	12.6761	7.36842	High_Int	0.29372		cmlA*	9	7	10.1124	9.09091	ICU	1		cmlA*	12	4	9.375	10.5263	Surveillance	0.76288		cmlA*	4	12	15.3846	8.57143	Sputum
cmlA1	12	7.22892		cmlA1	0	12	0	7.84314	Other	0.601509		cmlA1	7	5	12.069	4.62963	Int	0.113563		cmlA1	7	5	9.85915	5.26316	High_Int	0.364768		cmlA1	6	6	6.74157	7.79221	non-ICU	1		cmlA1	9	3	7.03125	7.89474	Surveillance	1		cmlA1	2	10	7.69231	7.14286	Sputum
cmlA4	1	0.60241		cmlA4	0	1	0	0.653595	Other	1		cmlA4	0	1	0	0.925926	Other	1		cmlA4	0	1	0	1.05263	Low	1		cmlA4	0	1	0	1.2987	non-ICU	0.463855		cmlA4	0	1	0	2.63158	Surveillance	0.228916		cmlA4	0	1	0	0.714286	Other
cmlA5	1	0.60241		cmlA5	0	1	0	0.653595	Other	1		cmlA5	1	0	1.72414	0	Int	0.349398		cmlA5	1	0	1.40845	0	High_Int	0.427711		cmlA5	1	0	1.1236	0	ICU	1		cmlA5	1	0	0.78125	0	Clinical	1		cmlA5	1	0	3.84615	0	Sputum
cmlA6	2	1.20482		cmlA6	0	2	0	1.30719	Other	1		cmlA6	1	1	1.72414	0.925926	Int	1		cmlA6	1	1	1.40845	1.05263	High_Int	1		cmlA6	2	0	2.24719	0	ICU	0.499598		cmlA6	2	0	1.5625	0	Clinical	1		cmlA6	1	1	3.84615	0.714286	Sputum
CMY-2	1	0.60241		CMY-2	0	1	0	0.653595	Other	1		CMY-2	0	1	0	0.925926	Other	1		CMY-2	0	1	0	1.05263	Low	1		CMY-2	0	1	0	1.2987	non-ICU	0.463855		CMY-2	1	0	0.78125	0	Clinical	1		CMY-2	0	1	0	0.714286	Other
CTX-M*	39	23.494		CTX-M*	5	34	38.4615	22.2222	High	0.187469		CTX-M*	13	26	22.4138	24.0741	Other	0.85016		CTX-M*	18	21	25.3521	22.1053	High_Int	0.712064		CTX-M*	25	14	28.0899	18.1818	ICU	0.146052		CTX-M*	30	9	23.4375	23.6842	Surveillance	1		CTX-M*	5	34	19.2308	24.2857	Other
CTX-M-15	38	22.8916		CTX-M-15	4	34	30.7692	22.2222	High	0.49708		CTX-M-15	13	25	22.4138	23.1481	Other	1		CTX-M-15	17	21	23.9437	22.1053	High_Int	0.852553		CTX-M-15	25	13	28.0899	16.8831	ICU	0.0979442		CTX-M-15	29	9	22.6562	23.6842	Surveillance	1		CTX-M-15	4	34	15.3846	24.2857	Other
CTX-M-65	1	0.60241		CTX-M-65	1	0	7.69231	0	High	0.0783133		CTX-M-65	0	1	0	0.925926	Other	1		CTX-M-65	1	0	1.40845	0	High_Int	0.427711		CTX-M-65	0	1	0	1.2987	non-ICU	0.463855		CTX-M-65	1	0	0.78125	0	Clinical	1		CTX-M-65	1	0	3.84615	0	Sputum
dfr*	114	68.6747		dfr*	8	106	61.5385	69.281	Other	0.547798		dfr*	41	73	70.6897	67.5926	Int	0.7282		dfr*	49	65	69.0141	68.4211	High_Int	1		dfr*	64	50	71.9101	64.9351	ICU	0.40198		dfr*	89	25	69.5312	65.7895	Clinical	0.692847		dfr*	18	96	69.2308	68.5714	Sputum
dfr22	1	0.60241		dfr22	0	1	0	0.653595	Other	1		dfr22	0	1	0	0.925926	Other	1		dfr22	0	1	0	1.05263	Low	1		dfr22	1	0	1.1236	0	ICU	1		dfr22	1	0	0.78125	0	Clinical	1		dfr22	0	1	0	0.714286	Other
dfrA1	3	1.80723		dfrA1	0	3	0	1.96078	Other	1		dfrA1	2	1	3.44828	0.925926	Int	0.279673		dfrA1	2	1	2.8169	1.05263	High_Int	0.576557		dfrA1	3	0	3.37079	0	ICU	0.249398		dfrA1	2	1	1.5625	2.63158	Surveillance	0.544017		dfrA1	2	1	7.69231	0.714286	Sputum
dfrA12	31	18.6747		dfrA12	3	28	23.0769	18.3007	High	0.711248		dfrA12	11	20	18.9655	18.5185	Int	1		dfrA12	14	17	19.7183	17.8947	High_Int	0.841334		dfrA12	13	18	14.6067	23.3766	non-ICU	0.166094		dfrA12	26	5	20.3125	13.1579	Clinical	0.476822		dfrA12	5	26	19.2308	18.5714	Sputum
dfrA14	79	47.5904		dfrA14	6	73	46.1538	47.7124	Other	1		dfrA14	25	54	43.1034	50	Other	0.419261		dfrA14	31	48	43.662	50.5263	Low	0.433416		dfrA14	46	33	51.6854	42.8571	ICU	0.278312		dfrA14	64	15	50	39.4737	Clinical	0.272843		dfrA14	11	68	42.3077	48.5714	Other
dfrA15	4	2.40964		dfrA15	0	4	0	2.61438	Other	1		dfrA15	3	1	5.17241	0.925926	Int	0.123139		dfrA15	3	1	4.22535	1.05263	High_Int	0.314178		dfrA15	2	2	2.24719	2.5974	non-ICU	1		dfrA15	3	1	2.34375	2.63158	Surveillance	1		dfrA15	1	3	3.84615	2.14286	Sputum
dfrA15b	1	0.60241		dfrA15b	0	1	0	0.653595	Other	1		dfrA15b	0	1	0	0.925926	Other	1		dfrA15b	0	1	0	1.05263	Low	1		dfrA15b	0	1	0	1.2987	non-ICU	0.463855		dfrA15b	0	1	0	2.63158	Surveillance	0.228916		dfrA15b	0	1	0	0.714286	Other
dfrA17	1	0.60241		dfrA17	0	1	0	0.653595	Other	1		dfrA17	1	0	1.72414	0	Int	0.349398		dfrA17	1	0	1.40845	0	High_Int	0.427711		dfrA17	0	1	0	1.2987	non-ICU	0.463855		dfrA17	0	1	0	2.63158	Surveillance	0.228916		dfrA17	0	1	0	0.714286	Other
dfrA18	1	0.60241		dfrA18	0	1	0	0.653595	Other	1		dfrA18	0	1	0	0.925926	Other	1		dfrA18	0	1	0	1.05263	Low	1		dfrA18	0	1	0	1.2987	non-ICU	0.463855		dfrA18	0	1	0	2.63158	Surveillance	0.228916		dfrA18	0	1	0	0.714286	Other
dfrA19	3	1.80723		dfrA19	0	3	0	1.96078	Other	1		dfrA19	2	1	3.44828	0.925926	Int	0.279673		dfrA19	2	1	2.8169	1.05263	High_Int	0.576557		dfrA19	2	1	2.24719	1.2987	ICU	1		dfrA19	3	0	2.34375	0	Clinical	1		dfrA19	1	2	3.84615	1.42857	Sputum
dfrA27	2	1.20482		dfrA27	0	2	0	1.30719	Other	1		dfrA27	0	2	0	1.85185	Other	0.542607		dfrA27	0	2	0	2.10526	Low	0.507484		dfrA27	1	1	1.1236	1.2987	non-ICU	1		dfrA27	1	1	0.78125	2.63158	Surveillance	0.406499		dfrA27	0	2	0	1.42857	Other
dfrA30	3	1.80723		dfrA30	0	3	0	1.96078	Other	1		dfrA30	2	1	3.44828	0.925926	Int	0.279673		dfrA30	2	1	2.8169	1.05263	High_Int	0.576557		dfrA30	2	1	2.24719	1.2987	ICU	1		dfrA30	1	2	0.78125	5.26316	Surveillance	0.131462		dfrA30	0	3	0	2.14286	Other
dfrA5	2	1.20482		dfrA5	0	2	0	1.30719	Other	1		dfrA5	1	1	1.72414	0.925926	Int	1		dfrA5	1	1	1.40845	1.05263	High_Int	1		dfrA5	2	0	2.24719	0	ICU	0.499598		dfrA5	2	0	1.5625	0	Clinical	1		dfrA5	1	1	3.84615	0.714286	Sputum
DHA-1	1	0.60241		DHA-1	0	1	0	0.653595	Other	1		DHA-1	0	1	0	0.925926	Other	1		DHA-1	0	1	0	1.05263	Low	1		DHA-1	0	1	0	1.2987	non-ICU	0.463855		DHA-1	1	0	0.78125	0	Clinical	1		DHA-1	0	1	0	0.714286	Other
EreA2	2	1.20482		EreA2	0	2	0	1.30719	Other	1		EreA2	2	0	3.44828	0	Int	0.120701		EreA2	2	0	2.8169	0	High_Int	0.181453		EreA2	1	1	1.1236	1.2987	non-ICU	1		EreA2	2	0	1.5625	0	Clinical	1		EreA2	1	1	3.84615	0.714286	Sputum
ErmB	2	1.20482		ErmB	0	2	0	1.30719	Other	1		ErmB	1	1	1.72414	0.925926	Int	1		ErmB	1	1	1.40845	1.05263	High_Int	1		ErmB	0	2	0	2.5974	non-ICU	0.213655		ErmB	2	0	1.5625	0	Clinical	1		ErmB	1	1	3.84615	0.714286	Sputum
KPC*	115	69.2771		KPC*	10	105	76.9231	68.6275	High	0.756153		KPC*	47	68	81.0345	62.963	Int	0.0213328		KPC*	57	58	80.2817	61.0526	High_Int	0.0104719		KPC*	59	56	66.2921	72.7273	non-ICU	0.402489		KPC*	91	24	71.0938	63.1579	Clinical	0.423545		KPC*	20	95	76.9231	67.8571	Sputum
KPC-2	26	15.6627		KPC-2	3	23	23.0769	15.0327	High	0.431323		KPC-2	10	16	17.2414	14.8148	Int	0.66217		KPC-2	13	13	18.3099	13.6842	High_Int	0.518134		KPC-2	15	11	16.8539	14.2857	ICU	0.675085		KPC-2	20	6	15.625	15.7895	Surveillance	1		KPC-2	3	23	11.5385	16.4286	Other
KPC-3	88	53.012		KPC-3	6	82	46.1538	53.5948	Other	0.77374		KPC-3	37	51	63.7931	47.2222	Int	0.050618		KPC-3	43	45	60.5634	47.3684	High_Int	0.116096		KPC-3	43	45	48.3146	58.4416	non-ICU	0.214421		KPC-3	70	18	54.6875	47.3684	Clinical	0.46298		KPC-3	16	72	61.5385	51.4286	Sputum
KPC-79	1	0.60241		KPC-79	1	0	7.69231	0	High	0.0783133		KPC-79	0	1	0	0.925926	Other	1		KPC-79	1	0	1.40845	0	High_Int	0.427711		KPC-79	1	0	1.1236	0	ICU	1		KPC-79	1	0	0.78125	0	Clinical	1		KPC-79	1	0	3.84615	0	Sputum
mph*	43	25.9036		mph*	2	41	15.3846	26.7974	Other	0.517754		mph*	20	23	34.4828	21.2963	Int	0.0936232		mph*	22	21	30.9859	22.1053	High_Int	0.213887		mph*	21	22	23.5955	28.5714	non-ICU	0.482769		mph*	36	7	28.125	18.4211	Clinical	0.293672		mph*	8	35	30.7692	25	Sputum
mphA	41	24.6988		mphA	2	39	15.3846	25.4902	Other	0.522779		mphA	19	22	32.7586	20.3704	Int	0.0907905		mphA	21	20	29.5775	21.0526	High_Int	0.275028		mphA	19	22	21.3483	28.5714	non-ICU	0.367068		mphA	35	6	27.3438	15.7895	Clinical	0.198867		mphA	7	34	26.9231	24.2857	Sputum
mphE	2	1.20482		mphE	0	2	0	1.30719	Other	1		mphE	1	1	1.72414	0.925926	Int	1		mphE	1	1	1.40845	1.05263	High_Int	1		mphE	2	0	2.24719	0	ICU	0.499598		mphE	1	1	0.78125	2.63158	Surveillance	0.406499		mphE	1	1	3.84615	0.714286	Sputum
msrE	2	1.20482		msrE	0	2	0	1.30719	Other	1		msrE	1	1	1.72414	0.925926	Int	1		msrE	1	1	1.40845	1.05263	High_Int	1		msrE	2	0	2.24719	0	ICU	0.499598		msrE	1	1	0.78125	2.63158	Surveillance	0.406499		msrE	1	1	3.84615	0.714286	Sputum
NDM*	2	1.20482		NDM*	0	2	0	1.30719	Other	1		NDM*	2	0	3.44828	0	Int	0.120701		NDM*	2	0	2.8169	0	High_Int	0.181453		NDM*	1	1	1.1236	1.2987	non-ICU	1		NDM*	2	0	1.5625	0	Clinical	1		NDM*	1	1	3.84615	0.714286	Sputum
NDM-1	1	0.60241		NDM-1	0	1	0	0.653595	Other	1		NDM-1	1	0	1.72414	0	Int	0.349398		NDM-1	1	0	1.40845	0	High_Int	0.427711		NDM-1	1	0	1.1236	0	ICU	1		NDM-1	1	0	0.78125	0	Clinical	1		NDM-1	1	0	3.84615	0	Sputum
NDM-7	1	0.60241		NDM-7	0	1	0	0.653595	Other	1		NDM-7	1	0	1.72414	0	Int	0.349398		NDM-7	1	0	1.40845	0	High_Int	0.427711		NDM-7	0	1	0	1.2987	non-ICU	0.463855		NDM-7	1	0	0.78125	0	Clinical	1		NDM-7	0	1	0	0.714286	Other
OXA*	68	40.9639		OXA*	5	63	38.4615	41.1765	Other	1		OXA*	27	41	46.5517	37.963	Int	0.322201		OXA*	32	36	45.0704	37.8947	High_Int	0.425389		OXA*	35	33	39.3258	42.8571	non-ICU	0.751781		OXA*	56	12	43.75	31.5789	Clinical	0.194546		OXA*	13	55	50	39.2857	Sputum
OXA-1	31	18.6747		OXA-1	2	29	15.3846	18.9542	Other	1		OXA-1	11	20	18.9655	18.5185	Int	1		OXA-1	13	18	18.3099	18.9474	Low	1		OXA-1	18	13	20.2247	16.8831	ICU	0.690562		OXA-1	24	7	18.75	18.4211	Clinical	1		OXA-1	4	27	15.3846	19.2857	Other
OXA-2	1	0.60241		OXA-2	0	1	0	0.653595	Other	1		OXA-2	0	1	0	0.925926	Other	1		OXA-2	0	1	0	1.05263	Low	1		OXA-2	0	1	0	1.2987	non-ICU	0.463855		OXA-2	1	0	0.78125	0	Clinical	1		OXA-2	0	1	0	0.714286	Other
OXA-232	3	1.80723		OXA-232	0	3	0	1.96078	Other	1		OXA-232	2	1	3.44828	0.925926	Int	0.279673		OXA-232	2	1	2.8169	1.05263	High_Int	0.576557		OXA-232	1	2	1.1236	2.5974	non-ICU	0.597238		OXA-232	3	0	2.34375	0	Clinical	1		OXA-232	2	1	7.69231	0.714286	Sputum
OXA-9	36	21.6867		OXA-9	3	33	23.0769	21.5686	High	1		OXA-9	15	21	25.8621	19.4444	Int	0.429656		OXA-9	18	18	25.3521	18.9474	High_Int	0.34604		OXA-9	17	19	19.1011	24.6753	non-ICU	0.451432		OXA-9	31	5	24.2188	13.1579	Clinical	0.181631		OXA-9	8	28	30.7692	20	Sputum
qac*	59	35.5422		qac*	4	55	30.7692	35.9477	Other	1		qac*	22	37	37.931	34.2593	Int	0.734044		qac*	26	33	36.6197	34.7368	High_Int	0.870236		qac*	27	32	30.3371	41.5584	non-ICU	0.145904		qac*	45	14	35.1562	36.8421	Surveillance	0.849188		qac*	11	48	42.3077	34.2857	Sputum
qacE	3	1.80723		qacE	0	3	0	1.96078	Other	1		qacE	2	1	3.44828	0.925926	Int	0.279673		qacE	2	1	2.8169	1.05263	High_Int	0.576557		qacE	2	1	2.24719	1.2987	ICU	1		qacE	1	2	0.78125	5.26316	Surveillance	0.131462		qacE	0	3	0	2.14286	Other
qacEdelta1	52	31.3253		qacEdelta1	4	48	30.7692	31.3725	Other	1		qacEdelta1	18	34	31.0345	31.4815	Other	1		qacEdelta1	22	30	30.9859	31.5789	Low	1		qacEdelta1	23	29	25.8427	37.6623	non-ICU	0.130933		qacEdelta1	41	11	32.0312	28.9474	Clinical	0.842802		qacEdelta1	10	42	38.4615	30	Sputum
qacL	12	7.22892		qacL	0	12	0	7.84314	Other	0.601509		qacL	7	5	12.069	4.62963	Int	0.113563		qacL	7	5	9.85915	5.26316	High_Int	0.364768		qacL	6	6	6.74157	7.79221	non-ICU	1		qacL	9	3	7.03125	7.89474	Surveillance	1		qacL	2	10	7.69231	7.14286	Sputum
Qnr*	56	33.7349		Qnr*	6	50	46.1538	32.6797	High	0.365803		Qnr*	19	37	32.7586	34.2593	Other	0.865271		Qnr*	25	31	35.2113	32.6316	High_Int	0.742728		Qnr*	33	23	37.0787	29.8701	ICU	0.410694		Qnr*	41	15	32.0312	39.4737	Surveillance	0.436797		Qnr*	9	47	34.6154	33.5714	Sputum
QnrA1	1	0.60241		QnrA1	0	1	0	0.653595	Other	1		QnrA1	0	1	0	0.925926	Other	1		QnrA1	0	1	0	1.05263	Low	1		QnrA1	1	0	1.1236	0	ICU	1		QnrA1	1	0	0.78125	0	Clinical	1		QnrA1	0	1	0	0.714286	Other
QnrB1	17	10.241		QnrB1	4	13	30.7692	8.49673	High	0.0305435		QnrB1	3	14	5.17241	12.963	Other	0.178155		QnrB1	7	10	9.85915	10.5263	Low	1		QnrB1	11	6	12.3596	7.79221	ICU	0.443308		QnrB1	14	3	10.9375	7.89474	Clinical	0.764856		QnrB1	2	15	7.69231	10.7143	Other
QnrB19	3	1.80723		QnrB19	0	3	0	1.96078	Other	1		QnrB19	1	2	1.72414	1.85185	Other	1		QnrB19	1	2	1.40845	2.10526	Low	1		QnrB19	0	3	0	3.8961	non-ICU	0.0977079		QnrB19	2	1	1.5625	2.63158	Surveillance	0.544017		QnrB19	0	3	0	2.14286	Other
QnrB20	4	2.40964		QnrB20	0	4	0	2.61438	Other	1		QnrB20	2	2	3.44828	1.85185	Int	0.611869		QnrB20	2	2	2.8169	2.10526	High_Int	1		QnrB20	0	4	0	5.19481	non-ICU	0.0443582		QnrB20	4	0	3.125	0	Clinical	0.574789		QnrB20	0	4	0	2.85714	Other
QnrB4	1	0.60241		QnrB4	0	1	0	0.653595	Other	1		QnrB4	0	1	0	0.925926	Other	1		QnrB4	0	1	0	1.05263	Low	1		QnrB4	0	1	0	1.2987	non-ICU	0.463855		QnrB4	1	0	0.78125	0	Clinical	1		QnrB4	0	1	0	0.714286	Other
QnrB6	2	1.20482		QnrB6	0	2	0	1.30719	Other	1		QnrB6	0	2	0	1.85185	Other	0.542607		QnrB6	0	2	0	2.10526	Low	0.507484		QnrB6	1	1	1.1236	1.2987	non-ICU	1		QnrB6	1	1	0.78125	2.63158	Surveillance	0.406499		QnrB6	0	2	0	1.42857	Other
QnrS1	29	17.4699		QnrS1	2	27	15.3846	17.6471	Other	1		QnrS1	14	15	24.1379	13.8889	Int	0.132526		QnrS1	16	13	22.5352	13.6842	High_Int	0.152479		QnrS1	20	9	22.4719	11.6883	ICU	0.100029		QnrS1	19	10	14.8438	26.3158	Surveillance	0.142099		QnrS1	7	22	26.9231	15.7143	Sputum
rmtF	2	1.20482		rmtF	0	2	0	1.30719	Other	1		rmtF	1	1	1.72414	0.925926	Int	1		rmtF	1	1	1.40845	1.05263	High_Int	1		rmtF	0	2	0	2.5974	non-ICU	0.213655		rmtF	2	0	1.5625	0	Clinical	1		rmtF	1	1	3.84615	0.714286	Sputum
SAT-2	1	0.60241		SAT-2	0	1	0	0.653595	Other	1		SAT-2	1	0	1.72414	0	Int	0.349398		SAT-2	1	0	1.40845	0	High_Int	0.427711		SAT-2	1	0	1.1236	0	ICU	1		SAT-2	1	0	0.78125	0	Clinical	1		SAT-2	1	0	3.84615	0	Sputum
SCO-1	1	0.60241		SCO-1	0	1	0	0.653595	Other	1		SCO-1	0	1	0	0.925926	Other	1		SCO-1	0	1	0	1.05263	Low	1		SCO-1	1	0	1.1236	0	ICU	1		SCO-1	0	1	0	2.63158	Surveillance	0.228916		SCO-1	0	1	0	0.714286	Other
sul*	103	62.0482		sul*	8	95	61.5385	62.0915	Other	1		sul*	36	67	62.069	62.037	Int	1		sul*	44	59	61.9718	62.1053	Low	1		sul*	53	50	59.5506	64.9351	non-ICU	0.523124		sul*	81	22	63.2812	57.8947	Clinical	0.571948		sul*	16	87	61.5385	62.1429	Other
sul1	53	31.9277		sul1	3	50	23.0769	32.6797	Other	0.553656		sul1	19	34	32.7586	31.4815	Int	0.863298		sul1	22	31	30.9859	32.6316	Low	0.867441		sul1	24	29	26.9663	37.6623	non-ICU	0.181636		sul1	41	12	32.0312	31.5789	Clinical	1		sul1	9	44	34.6154	31.4286	Sputum
sul2	66	39.759		sul2	6	60	46.1538	39.2157	High	0.769234		sul2	20	46	34.4828	42.5926	Other	0.323978		sul2	26	40	36.6197	42.1053	Low	0.523334		sul2	34	32	38.2022	41.5584	non-ICU	0.750748		sul2	52	14	40.625	36.8421	Clinical	0.710023		sul2	7	59	26.9231	42.1429	Other
sul3	7	4.21687		sul3	0	7	0	4.57516	Other	1		sul3	4	3	6.89655	2.77778	Int	0.240243		sul3	4	3	5.6338	3.15789	High_Int	0.462373		sul3	3	4	3.37079	5.19481	non-ICU	0.705395		sul3	5	2	3.90625	5.26316	Surveillance	0.660047		sul3	2	5	7.69231	3.57143	Sputum
TEM*	110	66.2651		TEM*	8	102	61.5385	66.6667	Other	0.763351		TEM*	44	66	75.8621	61.1111	Int	0.0603302		TEM*	52	58	73.2394	61.0526	High_Int	0.135095		TEM*	59	51	66.2921	66.2338	ICU	1		TEM*	88	22	68.75	57.8947	Clinical	0.243268		TEM*	17	93	65.3846	66.4286	Other
TEM-1	90	54.2169		TEM-1	7	83	53.8462	54.2484	Other	1		TEM-1	32	58	55.1724	53.7037	Int	0.871744		TEM-1	39	51	54.9296	53.6842	High_Int	1		TEM-1	52	38	58.427	49.3506	ICU	0.275673		TEM-1	71	19	55.4688	50	Clinical	0.582114		TEM-1	15	75	57.6923	53.5714	Sputum
TEM-163	18	10.8434		TEM-163	0	18	0	11.7647	Other	0.364484		TEM-163	11	7	18.9655	6.48148	Int	0.01855		TEM-163	11	7	15.493	7.36842	High_Int	0.129841		TEM-163	6	12	6.74157	15.5844	non-ICU	0.082145		TEM-163	16	2	12.5	5.26316	Clinical	0.37082		TEM-163	2	16	7.69231	11.4286	Other
TEM-209	1	0.60241		TEM-209	0	1	0	0.653595	Other	1		TEM-209	1	0	1.72414	0	Int	0.349398		TEM-209	1	0	1.40845	0	High_Int	0.427711		TEM-209	1	0	1.1236	0	ICU	1		TEM-209	1	0	0.78125	0	Clinical	1		TEM-209	0	1	0	0.714286	Other
TEM-231	1	0.60241		TEM-231	1	0	7.69231	0	High	0.0783133		TEM-231	0	1	0	0.925926	Other	1		TEM-231	1	0	1.40845	0	High_Int	0.427711		TEM-231	0	1	0	1.2987	non-ICU	0.463855		TEM-231	0	1	0	2.63158	Surveillance	0.228916		TEM-231	0	1	0	0.714286	Other
tet*	46	27.7108		tet*	2	44	15.3846	28.7582	Other	0.518741		tet*	14	32	24.1379	29.6296	Other	0.473947		tet*	16	30	22.5352	31.5789	Low	0.222963		tet*	28	18	31.4607	23.3766	ICU	0.297697		tet*	33	13	25.7812	34.2105	Surveillance	0.309935		tet*	4	42	15.3846	30	Other
tet(A)	22	13.253		tet(A)	1	21	7.69231	13.7255	Other	1		tet(A)	5	17	8.62069	15.7407	Other	0.236463		tet(A)	6	16	8.4507	16.8421	Low	0.164497		tet(A)	13	9	14.6067	11.6883	ICU	0.650498		tet(A)	17	5	13.2812	13.1579	Clinical	1		tet(A)	0	22	0	15.7143	Other
tet(B)	4	2.40964		tet(B)	0	4	0	2.61438	Other	1		tet(B)	2	2	3.44828	1.85185	Int	0.611869		tet(B)	2	2	2.8169	2.10526	High_Int	1		tet(B)	2	2	2.24719	2.5974	non-ICU	1		tet(B)	2	2	1.5625	5.26316	Surveillance	0.225109		tet(B)	0	4	0	2.85714	Other
tet(D)	21	12.6506		tet(D)	1	20	7.69231	13.0719	Other	1		tet(D)	7	14	12.069	12.963	Other	1		tet(D)	8	13	11.2676	13.6842	Low	0.814104		tet(D)	14	7	15.7303	9.09091	ICU	0.245222		tet(D)	15	6	11.7188	15.7895	Surveillance	0.578733		tet(D)	4	17	15.3846	12.1429	Sputum
[truncated: 155 more columns]

## Sheet: Plasmid types
Plasmid types	All CRKp	%		Plasmid types	High	Other	High %	Other %	> %	Fisher p-value		Plasmid types	Int	Other	Int %	Other %	> %	Fisher p-value			Plasmid types	High_Int	Low	High_Int %	Low %	> %	Fisher p-value		Plasmid types	ICU	non-ICU	ICU %	non-ICU %	> %	Fisher p-value		Plasmid types	Clinical	Surveillance	Clinical %	Surveillance %	> %	Fisher p-value		Plasmid types	Blood	Other	Blood %	Other %
Col*	97	51.5957		Col*	7	90	53.8462	58.8235	Other	0.774627		Col*	39	58	67.2414	53.7037	Int	0.101043			Col*	46	51	64.7887	53.6842	High_Int	0.156791		Col	51	46	57.3034	59.7403	non-ICU	0.755239		Col	76	21	59.375	55.2632	Clinical	0.709323		Col	9	88	52.9412	59.0604
Col(pHAD28)(KU674895)	5	2.65957		Col(pHAD28)(KU674895)	0	2.65957	0	3.26797	Other	1		Col(pHAD28)(KU674895)	2	3	3.44828	2.77778	Int	1			Col(pHAD28)(KU674895)	2	3	2.8169	3.15789	Low	1		Col(pHAD28)(KU674895)	2	3	2.24719	3.8961	non-ICU	0.663831		Col(pHAD28)(KU674895)	3	2	2.34375	5.26316	Surveillance	0.322225		Col(pHAD28)(KU674895)	0	5	0	3.3557
Col440I(CP023920)	11	5.85106		Col440I(CP023920)	0	5.85106	0	7.18954	Other	1		Col440I(CP023920)	7	4	12.069	3.7037	Int	0.0512765			Col440I(CP023920)	7	4	9.85915	4.21053	High_Int	0.20809		Col440I(CP023920)	4	7	4.49438	9.09091	non-ICU	0.349299		Col440I(CP023920)	7	4	5.46875	10.5263	Surveillance	0.276363		Col440I(CP023920)	0	11	0	7.38255
Col440II(CP023921)	5	2.65957		Col440II(CP023921)	0	2.65957	0	3.26797	Other	1		Col440II(CP023921)	3	2	5.17241	1.85185	Int	0.344131			Col440II(CP023921)	3	2	4.22535	2.10526	High_Int	0.652022		Col440II(CP023921)	3	2	3.37079	2.5974	ICU	1		Col440II(CP023921)	2	3	1.5625	7.89474	Surveillance	0.0794351		Col440II(CP023921)	0	5	0	3.3557
ColKP3(JN205800)	3	1.59574		ColKP3(JN205800)	0	1.59574	0	1.96078	Other	1		ColKP3(JN205800)	2	1	3.44828	0.925926	Int	0.279673			ColKP3(JN205800)	2	1	2.8169	1.05263	High_Int	0.576557		ColKP3(JN205800)	1	2	1.1236	2.5974	non-ICU	0.597238		ColKP3(JN205800)	3	0	2.34375	0	Clinical	1		ColKP3(JN205800)	0	3	0	2.01342
ColpVC(JX133088)	12	6.38298		ColpVC(JX133088)	0	6.38298	0	7.84314	Other	0.601509		ColpVC(JX133088)	6	6	10.3448	5.55556	Int	0.346093			ColpVC(JX133088)	6	6	8.4507	6.31579	High_Int	0.763508		ColpVC(JX133088)	9	3	10.1124	3.8961	ICU	0.144113		ColpVC(JX133088)	9	3	7.03125	7.89474	Surveillance	1		ColpVC(JX133088)	1	11	5.88235	7.38255
ColRNAI(DQ298019)	77	40.9574		ColRNAI(DQ298019)	7	33.9574	53.8462	45.7516	High	0.773316		ColRNAI(DQ298019)	29	48	50	44.4444	Int	0.517484			ColRNAI(DQ298019)	36	41	50.7042	43.1579	High_Int	0.349737		ColRNAI(DQ298019)	42	35	47.191	45.4545	ICU	0.876549		ColRNAI(DQ298019)	62	15	48.4375	39.4737	Clinical	0.35943		ColRNAI(DQ298019)	9	68	52.9412	45.6376
IncC(JN157804)	6	3.19149		IncC(JN157804)	0	3.19149	0	3.92157	Other	1		IncC(JN157804)	2	4	3.44828	3.7037	Other	1			IncC(JN157804)	2	4	2.8169	4.21053	Low	1		IncC(JN157804)	5	1	5.61798	1.2987	ICU	0.217646		IncC(JN157804)	4	2	3.125	5.26316	Surveillance	0.620959		IncC(JN157804)	1	5	5.88235	3.3557
IncFIA*	44	23.4043		IncFIA*	1	22.4043	7.69231	28.1046	Other	0.187668		IncFIA*	19	25	32.7586	23.1481	Int	0.199788			IncFIA*	20	24	28.169	25.2632	High_Int	0.723887		IncFIA	24	20	26.9663	25.974	ICU	1		IncFIA	33	11	25.7812	28.9474	Surveillance	0.681114		IncFIA	3	41	17.6471	27.5168
FIA(pBK30683)(KF954760)	18	9.57447		FIA(pBK30683)(KF954760)	1	8.57447	7.69231	11.1111	Other	1		FIA(pBK30683)(KF954760)	7	11	12.069	10.1852	Int	0.794828			FIA(pBK30683)(KF954760)	8	10	11.2676	10.5263	High_Int	1		FIA(pBK30683)(KF954760)	6	12	6.74157	15.5844	non-ICU	0.082145		FIA(pBK30683)(KF954760)	16	2	12.5	5.26316	Clinical	0.37082		FIA(pBK30683)(KF954760)	2	16	11.7647	10.7383
IncFIA(AP001918)	3	1.59574		IncFIA(AP001918)	0	1.59574	0	1.96078	Other	1		IncFIA(AP001918)	1	2	1.72414	1.85185	Other	1			IncFIA(AP001918)	1	2	1.40845	2.10526	Low	1		IncFIA(AP001918)	0	3	0	3.8961	non-ICU	0.0977079		IncFIA(AP001918)	3	0	2.34375	0	Clinical	1		IncFIA(AP001918)	0	3	0	2.01342
IncFIA(HI1)(AF250878)	24	12.766		IncFIA(HI1)(AF250878)	0	12.766	0	15.6863	Other	0.218414		IncFIA(HI1)(AF250878)	11	13	18.9655	12.037	Int	0.251626			IncFIA(HI1)(AF250878)	11	13	15.493	13.6842	High_Int	0.824702		IncFIA(HI1)(AF250878)	18	6	20.2247	7.79221	ICU	0.0272159		IncFIA(HI1)(AF250878)	15	9	11.7188	23.6842	Surveillance	0.11144		IncFIA(HI1)(AF250878)	1	23	5.88235	15.4362
IncFIB*	139	73.9362		IncFIB*	12	61.9362	92.3077	83.0065	High	0.695745		IncFIB*	45	94	77.5862	87.037	Other	0.127236			IncFIB*	57	82	80.2817	86.3158	Low	0.395517		IncFIB	76	63	85.3933	81.8182	ICU	0.673813		IncFIB	106	33	82.8125	86.8421	Surveillance	0.626829		IncFIB	15	124	88.2353	83.2215
IncFIB(AP001918)	1	0.531915		IncFIB(AP001918)	0	0.531915	0	0.653595	Other	1		IncFIB(AP001918)	0	1	0	0.925926	Other	1			IncFIB(AP001918)	0	1	0	1.05263	Low	1		IncFIB(AP001918)	0	1	0	1.2987	non-ICU	0.463855		IncFIB(AP001918)	1	0	0.78125	0	Clinical	1		IncFIB(AP001918)	0	1	0	0.671141
IncFIB(K)(JN233704)	116	61.7021		IncFIB(K)(JN233704)	12	49.7021	92.3077	67.9739	High	0.111316		IncFIB(K)(JN233704)	37	79	63.7931	73.1481	Other	0.21951			IncFIB(K)(JN233704)	49	67	69.0141	70.5263	Low	0.865357		IncFIB(K)(JN233704)	68	48	76.4045	62.3377	ICU	0.0620637		IncFIB(K)(JN233704)	86	30	67.1875	78.9474	Surveillance	0.226821		IncFIB(K)(JN233704)	14	102	82.3529	68.4564
IncFIB(K)(pCAV1099-114)(CP011596)	13	6.91489		IncFIB(K)(pCAV1099-114)(CP011596)	0	6.91489	0	8.49673	Other	0.601941		IncFIB(K)(pCAV1099-114)(CP011596)	4	9	6.89655	8.33333	Other	1			IncFIB(K)(pCAV1099-114)(CP011596)	4	9	5.6338	9.47368	Low	0.400419		IncFIB(K)(pCAV1099-114)(CP011596)	5	8	5.61798	10.3896	non-ICU	0.385779		IncFIB(K)(pCAV1099-114)(CP011596)	10	3	7.8125	7.89474	Surveillance	1		IncFIB(K)(pCAV1099-114)(CP011596)	1	12	5.88235	8.05369
IncFIB(pKPHS1)(CP003223)	9	4.78723		IncFIB(pKPHS1)(CP003223)	1	3.78723	7.69231	5.22876	High	0.529076		IncFIB(pKPHS1)(CP003223)	2	7	3.44828	6.48148	Other	0.497297			IncFIB(pKPHS1)(CP003223)	3	6	4.22535	6.31579	Low	0.73386		IncFIB(pKPHS1)(CP003223)	5	4	5.61798	5.19481	ICU	1		IncFIB(pKPHS1)(CP003223)	7	2	5.46875	5.26316	Clinical	1		IncFIB(pKPHS1)(CP003223)	1	8	5.88235	5.36913
IncFIB(pNDM-Mar)(JN420336)	15	7.97872		IncFIB(pNDM-Mar)(JN420336)	1	6.97872	7.69231	9.15033	Other	1		IncFIB(pNDM-Mar)(JN420336)	6	9	10.3448	8.33333	Int	0.777678			IncFIB(pNDM-Mar)(JN420336)	7	8	9.85915	8.42105	High_Int	0.789144		IncFIB(pNDM-Mar)(JN420336)	7	8	7.86517	10.3896	non-ICU	0.598361		IncFIB(pNDM-Mar)(JN420336)	13	2	10.1562	5.26316	Clinical	0.524141		IncFIB(pNDM-Mar)(JN420336)	1	14	5.88235	9.39597
IncFIB(pQil)(JN233705)	17	9.04255		IncFIB(pQil)(JN233705)	2	7.04255	15.3846	9.80392	High	0.625811		IncFIB(pQil)(JN233705)	9	8	15.5172	7.40741	Int	0.113276			IncFIB(pQil)(JN233705)	11	6	15.493	6.31579	High_Int	0.0703321		IncFIB(pQil)(JN233705)	6	11	6.74157	14.2857	non-ICU	0.128717		IncFIB(pQil)(JN233705)	15	2	11.7188	5.26316	Clinical	0.364912		IncFIB(pQil)(JN233705)	0	17	0	11.4094
IncFII*	127	67.5532		IncFII*	11	56.5532	84.6154	75.817	High	0.734804		IncFII*	47	80	81.0345	74.0741	Int	0.343543			IncFII*	58	69	81.6901	72.6316	High_Int	0.198341		IncFII	67	60	75.2809	77.9221	non-ICU	0.71719		IncFII	102	25	79.6875	65.7895	Clinical	0.0847362		IncFII	14	113	82.3529	75.8389
FII(Cf)(CP056911)	1	0.531915		FII(Cf)(CP056911)	0	0.531915	0	0.653595	Other	1		FII(Cf)(CP056911)	0	1	0	0.925926	Other	1			FII(Cf)(CP056911)	0	1	0	1.05263	Low	1		FII(Cf)(CP056911)	0	1	0	1.2987	non-ICU	0.463855		FII(Cf)(CP056911)	1	0	0.78125	0	Clinical	1		FII(Cf)(CP056911)	0	1	0	0.671141
FII(pBK30683)(KF954760)	15	7.97872		FII(pBK30683)(KF954760)	1	6.97872	7.69231	9.15033	Other	1		FII(pBK30683)(KF954760)	7	8	12.069	7.40741	Int	0.395913			FII(pBK30683)(KF954760)	8	7	11.2676	7.36842	High_Int	0.421748		FII(pBK30683)(KF954760)	7	8	7.86517	10.3896	non-ICU	0.598361		FII(pBK30683)(KF954760)	13	2	10.1562	5.26316	Clinical	0.524141		FII(pBK30683)(KF954760)	1	14	5.88235	9.39597
IncFII(K)(CP000648)	93	49.4681		IncFII(K)(CP000648)	10	39.4681	76.9231	54.2484	High	0.14942		IncFII(K)(CP000648)	35	58	60.3448	53.7037	Int	0.512051			IncFII(K)(CP000648)	45	48	63.3803	50.5263	High_Int	0.11514		IncFII(K)(CP000648)	50	43	56.1798	55.8442	ICU	1		IncFII(K)(CP000648)	74	19	57.8125	50	Clinical	0.457979		IncFII(K)(CP000648)	11	82	64.7059	55.0336
IncFII(pAMA1167-NDM-5)(CP024805)	2	1.06383		IncFII(pAMA1167-NDM-5)(CP024805)	0	1.06383	0	1.30719	Other	1		IncFII(pAMA1167-NDM-5)(CP024805)	1	1	1.72414	0.925926	Int	1			IncFII(pAMA1167-NDM-5)(CP024805)	1	1	1.40845	1.05263	High_Int	1		IncFII(pAMA1167-NDM-5)(CP024805)	0	2	0	2.5974	non-ICU	0.213655		IncFII(pAMA1167-NDM-5)(CP024805)	2	0	1.5625	0	Clinical	1		IncFII(pAMA1167-NDM-5)(CP024805)	0	2	0	1.34228
IncFII(pCTU2)(FN543095)	2	1.06383		IncFII(pCTU2)(FN543095)	0	1.06383	0	1.30719	Other	1		IncFII(pCTU2)(FN543095)	0	2	0	1.85185	Other	0.542607			IncFII(pCTU2)(FN543095)	0	2	0	2.10526	Low	0.507484		IncFII(pCTU2)(FN543095)	1	1	1.1236	1.2987	non-ICU	1		IncFII(pCTU2)(FN543095)	0	2	0	5.26316	Surveillance	0.0513326		IncFII(pCTU2)(FN543095)	0	2	0	1.34228
IncFII(pHN7A8)(JN232517)	1	0.531915		IncFII(pHN7A8)(JN232517)	1	-0.468085	7.69231	0	High	0.0783133		IncFII(pHN7A8)(JN232517)	0	1	0	0.925926	Other	1			IncFII(pHN7A8)(JN232517)	1	0	1.40845	0	High_Int	0.427711		IncFII(pHN7A8)(JN232517)	0	1	0	1.2987	non-ICU	0.463855		IncFII(pHN7A8)(JN232517)	1	0	0.78125	0	Clinical	1		IncFII(pHN7A8)(JN232517)	0	1	0	0.671141
IncFII(pKP91)(CP000966)	15	7.97872		IncFII(pKP91)(CP000966)	0	7.97872	0	9.80392	Other	0.610141		IncFII(pKP91)(CP000966)	4	11	6.89655	10.1852	Other	0.57931			IncFII(pKP91)(CP000966)	4	11	5.6338	11.5789	Low	0.274442		IncFII(pKP91)(CP000966)	10	5	11.236	6.49351	ICU	0.416694		IncFII(pKP91)(CP000966)	11	4	8.59375	10.5263	Surveillance	0.749209		IncFII(pKP91)(CP000966)	1	14	5.88235	9.39597
IncFII(pKPX1)(AP012055)	2	1.06383		IncFII(pKPX1)(AP012055)	0	1.06383	0	1.30719	Other	1		IncFII(pKPX1)(AP012055)	1	1	1.72414	0.925926	Int	1			IncFII(pKPX1)(AP012055)	1	1	1.40845	1.05263	High_Int	1		IncFII(pKPX1)(AP012055)	2	0	2.24719	0	ICU	0.499598		IncFII(pKPX1)(AP012055)	2	0	1.5625	0	Clinical	1		IncFII(pKPX1)(AP012055)	0	2	0	1.34228
IncFII(pMET)(EU383016)	1	0.531915		IncFII(pMET)(EU383016)	0	0.531915	0	0.653595	Other	1		IncFII(pMET)(EU383016)	0	1	0	0.925926	Other	1			IncFII(pMET)(EU383016)	0	1	0	1.05263	Low	1		IncFII(pMET)(EU383016)	0	1	0	1.2987	non-ICU	0.463855		IncFII(pMET)(EU383016)	1	0	0.78125	0	Clinical	1		IncFII(pMET)(EU383016)	0	1	0	0.671141
IncFII(pRSB107)(AJ851089)	1	0.531915		IncFII(pRSB107)(AJ851089)	0	0.531915	0	0.653595	Other	1		IncFII(pRSB107)(AJ851089)	0	1	0	0.925926	Other	1			IncFII(pRSB107)(AJ851089)	0	1	0	1.05263	Low	1		IncFII(pRSB107)(AJ851089)	0	1	0	1.2987	non-ICU	0.463855		IncFII(pRSB107)(AJ851089)	1	0	0.78125	0	Clinical	1		IncFII(pRSB107)(AJ851089)	0	1	0	0.671141
IncFII(SARC14)(JQ418540)	1	0.531915		IncFII(SARC14)(JQ418540)	0	0.531915	0	0.653595	Other	1		IncFII(SARC14)(JQ418540)	0	1	0	0.925926	Other	1			IncFII(SARC14)(JQ418540)	0	1	0	1.05263	Low	1		IncFII(SARC14)(JQ418540)	1	0	1.1236	0	ICU	1		IncFII(SARC14)(JQ418540)	0	1	0	2.63158	Surveillance	0.228916		IncFII(SARC14)(JQ418540)	0	1	0	0.671141
IncFII(Yp)(CP000670)	29	15.4255		IncFII(Yp)(CP000670)	1	14.4255	7.69231	18.3007	Other	0.46926		IncFII(Yp)(CP000670)	10	19	17.2414	17.5926	Other	1			IncFII(Yp)(CP000670)	11	18	15.493	18.9474	Low	0.680512		IncFII(Yp)(CP000670)	13	16	14.6067	20.7792	non-ICU	0.313151		IncFII(Yp)(CP000670)	25	4	19.5312	10.5263	Clinical	0.233321		IncFII(Yp)(CP000670)	5	24	29.4118	16.1074
IncHI1B(pNDM-MAR)(JN420336)	18	9.57447		IncHI1B(pNDM-MAR)(JN420336)	2	7.57447	15.3846	10.4575	High	0.635709		IncHI1B(pNDM-MAR)(JN420336)	7	11	12.069	10.1852	Int	0.794828			IncHI1B(pNDM-MAR)(JN420336)	9	9	12.6761	9.47368	High_Int	0.615816		IncHI1B(pNDM-MAR)(JN420336)	8	10	8.98876	12.987	non-ICU	0.459465		IncHI1B(pNDM-MAR)(JN420336)	15	3	11.7188	7.89474	Clinical	0.766659		IncHI1B(pNDM-MAR)(JN420336)	1	17	5.88235	11.4094
IncI*	6	3.19149		IncI*	1	2.19149	7.69231	3.26797	High	0.391743		IncI*	1	5	1.72414	4.62963	Other	0.666011			IncI*	2	4	2.8169	4.21053	Low	1		IncI	0	6	0	7.79221	non-ICU	0.00893899		IncI	5	1	3.90625	2.63158	Clinical	1		IncI	1	5	5.88235	3.3557
IncI(Gamma)(AP011954)	1	0.531915		IncI(Gamma)(AP011954)	0	0.531915	0	0.653595	Other	1		IncI(Gamma)(AP011954)	0	1	0	0.925926	Other	1			IncI(Gamma)(AP011954)	0	1	0	1.05263	Low	1		IncI(Gamma)(AP011954)	0	1	0	1.2987	non-ICU	0.463855		IncI(Gamma)(AP011954)	1	0	0.78125	0	Clinical	1		IncI(Gamma)(AP011954)	0	1	0	0.671141
IncI1-I(Alpha)(AP005147)	1	0.531915		IncI1-I(Alpha)(AP005147)	0	0.531915	0	0.653595	Other	1		IncI1-I(Alpha)(AP005147)	0	1	0	0.925926	Other	1			IncI1-I(Alpha)(AP005147)	0	1	0	1.05263	Low	1		IncI1-I(Alpha)(AP005147)	0	1	0	1.2987	non-ICU	0.463855		IncI1-I(Alpha)(AP005147)	1	0	0.78125	0	Clinical	1		IncI1-I(Alpha)(AP005147)	0	1	0	0.671141
IncI2(Delta)(AP002527)	4	2.12766		IncI2(Delta)(AP002527)	1	1.12766	7.69231	1.96078	High	0.280585		IncI2(Delta)(AP002527)	1	3	1.72414	2.77778	Other	1			IncI2(Delta)(AP002527)	2	2	2.8169	2.10526	High_Int	1		IncI2(Delta)(AP002527)	0	4	0	5.19481	non-ICU	0.0443582		IncI2(Delta)(AP002527)	3	1	2.34375	2.63158	Surveillance	1		IncI2(Delta)(AP002527)	1	3	5.88235	2.01342
IncM1(U27345)	4	2.12766		IncM1(U27345)	0	2.12766	0	2.61438	Other	1		IncM1(U27345)	0	4	0	3.7037	Other	0.298802			IncM1(U27345)	0	4	0	4.21053	Low	0.1362		IncM1(U27345)	2	2	2.24719	2.5974	non-ICU	1		IncM1(U27345)	3	1	2.34375	2.63158	Surveillance	1		IncM1(U27345)	0	4	0	2.68456
IncN*	32	17.0213		IncN*	1	16.0213	7.69231	20.2614	Other	0.46613		IncN*	12	20	20.6897	18.5185	Int	0.836872			IncN*	13	19	18.3099	20	Low	0.844188		IncN	22	10	24.7191	12.987	ICU	0.0752833		IncN	22	10	17.1875	26.3158	Surveillance	0.242872		IncN	1	31	5.88235	20.8054
IncN(AY046276)	31	16.4894		IncN(AY046276)	1	15.4894	7.69231	19.6078	Other	0.465616		IncN(AY046276)	11	20	18.9655	18.5185	Int	1			IncN(AY046276)	12	19	16.9014	20	Low	0.689643		IncN(AY046276)	21	10	23.5955	12.987	ICU	0.109604		IncN(AY046276)	21	10	16.4062	26.3158	Surveillance	0.234282		IncN(AY046276)	1	30	5.88235	20.1342
IncN2(JF785549)	1	0.531915		IncN2(JF785549)	0	0.531915	0	0.653595	Other	1		IncN2(JF785549)	1	0	1.72414	0	Int	0.349398			IncN2(JF785549)	1	0	1.40845	0	High_Int	0.427711		IncN2(JF785549)	1	0	1.1236	0	ICU	1		IncN2(JF785549)	1	0	0.78125	0	Clinical	1		IncN2(JF785549)	0	1	0	0.671141
IncR(DQ449578)	50	26.5957		IncR(DQ449578)	1	25.5957	7.69231	32.0261	Other	0.111316		IncR(DQ449578)	23	27	39.6552	25	Int	0.0536936			IncR(DQ449578)	24	26	33.8028	27.3684	High_Int	0.396382		IncR(DQ449578)	24	26	26.9663	33.7662	non-ICU	0.397409		IncR(DQ449578)	39	11	30.4688	28.9474	Clinical	1		IncR(DQ449578)	5	45	29.4118	30.2013
IncX3(JN247852)	29	15.4255		IncX3(JN247852)	3	12.4255	23.0769	16.9935	High	0.701752		IncX3(JN247852)	11	18	18.9655	16.6667	Int	0.83056			IncX3(JN247852)	14	15	19.7183	15.7895	High_Int	0.54043		IncX3(JN247852)	14	15	15.7303	19.4805	non-ICU	0.545426		IncX3(JN247852)	24	5	18.75	13.1579	Clinical	0.626601		IncX3(JN247852)	5	24	29.4118	16.1074
pKPC-CAV1193(CP013325)	32	17.0213		pKPC-CAV1193(CP013325)	3	14.0213	23.0769	18.9542	High	0.717094		pKPC-CAV1193(CP013325)	17	15	29.3103	13.8889	Int	0.022704			pKPC-CAV1193(CP013325)	20	12	28.169	12.6316	High_Int	0.0165276		pKPC-CAV1193(CP013325)	19	13	21.3483	16.8831	ICU	0.555402		pKPC-CAV1193(CP013325)	25	7	19.5312	18.4211	Clinical	1		pKPC-CAV1193(CP013325)	3	29	17.6471	19.4631
repA(pKOX)(CP026273)	2	1.06383		repA(pKOX)(CP026273)	0	1.06383	0	1.30719	Other	1		repA(pKOX)(CP026273)	2	0	3.44828	0	Int	0.120701			repA(pKOX)(CP026273)	2	0	2.8169	0	High_Int	0.181453		repA(pKOX)(CP026273)	1	1	1.1236	1.2987	non-ICU	1		repA(pKOX)(CP026273)	1	1	0.78125	2.63158	Surveillance	0.406499		repA(pKOX)(CP026273)	1	1	5.88235	0.671141
[truncated: 156 more columns]
